# Supplementary material for: The Spatial Association of Gene Expression Evolves from Synchrony to Asynchrony and Stochasticity with Age
Source: PLoS One. 2011 Sep 2;6(9):e24076. doi: 10.1371/journal.pone.0024076 (PMC3166296; doi:10.1371/journal.pone.0024076)
Supplement: Table S1 — Enriched functional terms for genes with synchronous and asynchronous expression commonly occurring in Rat and Mouse natural aging process. (XLS) [file pone.0024076.s001.xls]

## Sheet: Sheet1
Table S1 Enriched functional terms for genes with synchronous and asynchronous expression commonly occurring in Rat and Mouse natural aging process
FunctionCategory	Term	Rat natural aging			Male Mouse natural aging			Female mouse natural aging			DatabaseCategory
		count	EaseScore	genes	count	EaseScore	genes	count	EaseScore	genes
response to stimulus	GO:0001666~response to hypoxia	5	0.0438462	CAV1, NOL3, HIF1A, HMOX1, TGFB3	4	0.0084862625379	KCNMA1, ATP1B1, RYR2, ASL	NA	NA	NA	GOTERM_BP_FAT
response to stimulus	GO:0033554~cellular response to stress	9	0.0106731	NBN, HIF1A, ALB, HMOX1, INSIG1, HIPK2, MAP1B, ANXA1, EIF2AK2	7	0.049204447652	POLL, HMGB2, CUL4A, LIG1, CTSD, 5430437P03RIK, FEN1	NA	NA	NA	GOTERM_BP_FAT
response to stimulus	GO:0048545~response to steroid hormone stimulus	12	5.06406e-06	BCKDHA, CAV1, SERPINF1, HMOX1, INSIG1, MAP1B, TGFB3, ANXA1, MFGE8, COL1A1, CTNNB1, SPP1	3	0.058791614884	KCNMA1, HMGB2, ASL	NA	NA	NA	GOTERM_BP_FAT
response to stimulus	GO:0009991~response to extracellular stimulus	14	1.45045e-07	BCKDHA, CAV1, MAP1B, USF2, AES, NPY, SERPINF1, ALB, MAPT, HMOX1, COL1A1, CP, EIF2AK2, SPP1	NA	NA	NA	5	0.0196257	BCKDHA, ACADM, STAR, CHRNA7, DDAH2	GOTERM_BP_FAT
response to stimulus	GO:0032101~regulation of response to external stimulus	5	0.0256759	CAV1, SERPINF1, NPY, ANXA1, SPP1	NA	NA	NA	4	0.0455153	GPX1, TGM2, FGF10, CHRNA7	GOTERM_BP_FAT
DNA/protein modification,degradation and repair	acetylation	20	0.0246779	ME1, CAV1, MAP1B, ANXA1, LIN7C, RAB1B, TPM2, NDUFA10, ITGB1, FIS1, HIF1A, MAPT, HMOX1, FASN, MAP4, SLC25A1, LTA4H, PTMS, EIF2AK2, RCN3	26	0.0023448844296	HMGB2, PGAM1, RBM5, UBE2V1, PDAP1, BZW2, PRIM1, 1700081L11RIK, H2AFZ, CAMK2D, FEN1, DEPDC6, PRKCA, PHB, ARPP19, ATP5F1, PPP1R10, CDC5L, PURA, GLUL, RNF7, PSMA4, ATP6V1E1, RPS11, PAICS, LRPPRC	41	1.4927e-07	NCBP2, MEF2A, FIGNL1, UCHL1, SNX1, PDLIM1, SYNGR2, TRIM11, DAZAP1, GPX1, RANBP9, CTTN, D4ERTD22E, ACTR1A, TIMM9, TGM2, ATP5L, RANBP2, BUB3, SGPL1, ACADM, SUCLG1, LIG3, DENR, HMGA2, SLC9A3R1, PRPF4, CORO1C, JUP, RDH11, COG4, PSMC6, YWHAH, PSMA4, COMMD3, US	SP_PIR_KEYWORDS
DNA/protein modification,degradation and repair	phosphoprotein (Phosphorylation)	NA	NA	NA	62	3.7149337309e-006	ATP1B1, TUBB2B, PGAM1, RBM5, CXADR, SPRY4, GSTM1, BZW2, APP, CXCR4, H2AFY, SPRED1, PTDSS1, PRKCA, KCNMA1, POLL, DEPDC6, LIG1, NOL7, CDC5L, PURA, SMO, GLUL, XPR1, ITGB1BP1, PSMA4, AW555464, RPS11, SLC40A1, AKAP2, ABLIM2, HMGB2, EXOC7, NFKBIB, UBE2V1, ATP6V	72	1.05271e-05	NCBP2, MEF2A, STAR, FIGNL1, WASF2, PDLIM1, PAWR, SYT7, SYNGR2, LPHN2, WARS, GPX1, RANBP9, CTTN, SMARCD2, PGRMC1, CHRNA7, PSMD4, RANBP2, ATF7IP, SGPL1, IRAK1, STRN3, SUCLG1, LIG3, SLC9A3R1, HMGA2, GTF2B, TANK, JUP, SMO, 2310014H01RIK, NCOA1, PSMA4, JUN, PR	SP_PIR_KEYWORDS
DNA/protein modification,degradation and repair	ubl conjugation (Ubiquitinylation)	NA	NA	NA	7	0.095041252404	CUL4A, LIG1, FBXL5, H2AFZ, H2AFY, DRG1, AW555464	8	0.0941001	IRAK1, MEF2A, NCOA1, RANBP9, SUCLG1, RANBP2, BUB3, APC	SP_PIR_KEYWORDS
cellular growth and differentiation	GO:0014706~striated muscle tissue development	4	0.0628885	CAV1, FHL2, ITGB1, IGFBP5	4	0.050702651597	APP, AGRN, CXADR, SNTA1	NA	NA	NA	GOTERM_BP_FAT
cellular growth and differentiation	Pathways in cancer	6	0.0505224	COL4A1, HIF1A, NCOA4, TGFB3, ITGB1, CTNNB1	NA	NA	NA	9	0.00889058	JUP, BID, SMO, CASP9, ITGAV, JUN, FGF10, TCEB1, APC	KEGG_PATHWAY
cellular growth and differentiation	GO:0001568~blood vessel development	7	0.00524974	CAV1, HIF1A, CTGF, HMOX1, COL3A1, COL1A1, CTNNB1	NA	NA	NA	10	0.000112499	SMO, SGPL1, WARS, GPX1, ITGAV, WASF2, TGM2, FGF10, TNFAIP2, RBM15	GOTERM_BP_FAT
cellular growth and differentiation	GO:0045637~regulation of myeloid cell differentiation	3	0.0809564	HIF1A, PF4, CTNNB1	NA	NA	NA	3	0.0590421	SMAP1, RBM15, APC	GOTERM_BP_FAT
cellular growth and differentiation	GO:0030855~epithelial cell differentiation	4	0.0401287	COL4A1, ANXA1, EMP1, CTNNB1	NA	NA	NA	4	0.0698694	GPX1, XBP1, JUN, FGF10	GOTERM_BP_FAT
regulation of biological process	GO:0045941~positive regulation of transcription	8	0.0773543	BCKDHA, HIF1A, MEIS2, HIPK2, TGFB3, USF2, CTNNB1, NR1H3	7	0.091210979334	SMO, ABLIM2, KLF7, HMGB2, APP, AGRN, ETV5	9	0.0306736	BCKDHA, ATF7IP, SMO, MEF2A, NCOA1, YWHAH, JUN, ATXN7, RBM15	GOTERM_BP_FAT
regulation of biological process	GO:0031328~positive regulation of cellular biosynthetic process	9	0.0889076	BCKDHA, HIF1A, MEIS2, HIPK2, TGFB3, ANXA1, USF2, CTNNB1, NR1H3	NA	NA	NA	10	0.0269381	BCKDHA, ATF7IP, SMO, MEF2A, NCOA1, YWHAH, JUN, ATXN7, PAWR, RBM15	GOTERM_BP_FAT
regulation of biological process	GO:0010627~regulation of protein kinase cascade	6	0.0273303	CAV1, HMOX1, HIPK2, TIMP2, ITGB1, CTNNB1	NA	NA	NA	5	0.0320846	IRAK1, GPX1, TGM2, FGF10, APC	GOTERM_BP_FAT
regulation of biological process	GO:0010628~positive regulation of gene expression	9	0.035848	BCKDHA, HIF1A, MEIS2, HIPK2, TGFB3, PF4, USF2, CTNNB1, NR1H3	NA	NA	NA	9	0.0351606	BCKDHA, ATF7IP, SMO, MEF2A, NCOA1, YWHAH, JUN, ATXN7, RBM15	GOTERM_BP_FAT
regulation of biological process	GO:0006469~negative regulation of protein kinase activity				3	0.04396771881	PRKCA, SPRED1, SPRY4	3	0.0590421	DUSP16, PRKRIP1, APC	GOTERM_BP_FAT
regulation of biological process	GO:0010604~positive regulation of macromolecule metabolic process				9	0.055226428866	PRKCA, SMO, ABLIM2, KLF7, HMGB2, APP, AGRN, ETV5, 5430437P03RIK	11	0.0243931	BCKDHA, ATF7IP, SMO, MEF2A, NCOA1, YWHAH, JUN, ATXN7, PAWR, RBM15, APC	GOTERM_BP_FAT
regulation of biological process	GO:0044092~negative regulation of molecular function				4	0.055689577858	PRKCA, SMO, SPRED1, SPRY4	4	0.0823999	SMO, DUSP16, PRKRIP1, APC	GOTERM_BP_FAT
cellular component movement	GO:0006928~cell motion	NA	NA	NA	6	0.092919621481	PRKCA, SMO, SEMA6A, KLF7, APP, CXCR4	8	0.0235939	SMO, SGPL1, GPX1, WASF2, FGF10, CHRNA7, STRBP, APC	GOTERM_BP_FAT
cellular component localization/transport	GO:0006839~mitochondrial transport	3	0.0421368	SLC25A10, TIMM10, SLC25A1	NA	NA	NA	3	0.041681	SLC25A12, BID, TIMM9	GOTERM_BP_FAT
cellular component localization/transport	GO:0008104~protein localization	10	0.0384594	RGD1309707, CAV1, NFKBIB, TGFB3, TIMM10, LIN7C, RAB1B, COL1A1, KPNA1, CTNNB1	NA	NA	NA	11	0.0656008	BID, COG4, YWHAH, POM121, EXOC7, TIMM9, BCAP29, FGF10, SNX1, RANBP2, SYNGR2	GOTERM_BP_FAT
cellular component	GO:0031982~vesicle	9	0.0668065	CAV1, ALB, TGFB3, FASN, ADAMTS1, PF4, SV2B, ITGB1, SPP1	7	0.077898200747	APP, SLC18A2, CTSD, ATP6V1B2, EHD1, LRRK2, SLC40A1	NA	NA	NA	GOTERM_CC_FAT
cellular component	GO:0031967~organelle envelope	10	0.0122252	RGD1309707, FIS1, SLC25A10, HIPK2, TIMM10, ANXA1, SLC25A1, SLC3A1, KPNA1, RETSAT	NA	NA	NA	12	0.00151721	SLC25A12, TRPC2, BID, POM121, COX7A2, STAR, COX10, SUCLG1, SLC25A36, TIMM9, ATP5L, RANBP2	GOTERM_CC_FAT
cellular component	GO:0005739~mitochondrion	14	0.0822022	BCKDHA, ME1, CAV1, NOL3, ANXA1, TIMM10, RAB1B, RAI14, SLC3A1, NDUFA10, FIS1, NCOA4, SLC25A10, SLC25A1	NA	NA	NA	18	0.0111276	BCKDHA, BID, ACADM, COX7A2, STAR, COX10, SUCLG1, DAZAP1, SLC25A12, GPX1, ALAS1, MRPS18A, SLC25A36, TIMM9, MRPL49, TGM2, ATP5L, FPGS	GOTERM_CC_FAT
cellular component	GO:0031974~membrane-enclosed lumen	15	0.0445896	BCKDHA, MINPP1, NBN, NOL3, FMR1, TGFB3, TIMM10, PF4, NDUFA10, CTNNB1, HIF1A, ALB, HMOX1, HIPK2, KPNA1	NA	NA	NA	14	0.0716212	NCBP2, ATF7IP, BCKDHA, ACADM, BRF2, MKI67, STAR, PDLIM1, PRPF4, GTF2B, ALAS1, JUN, PRKRIP1, TIMM9	GOTERM_CC_FAT
cellular component	cytoplasm	NA	NA	NA	27	0.033032483732	ABLIM2, EXOC7, NFKBIB, SLC7A8, 5430437P03RIK, SPRY4, 1500003O03RIK, GSTM1, ALDH1A2, ADPRHL2, PPP1R12A, LMLN, PRKCA, DIXDC1, ARPP19, DRG1, CDC5L, GLUL, RNF7, RNF4, PRICKLE1, PSMC3, PSMA4, FBXL5, AW555464, MYLK, SNTA1	30	0.080835	BID, NCBP2, PTOV1, EXOC7, WASF2, UCHL1, PDLIM1, PAWR, CXXC5, TRIM11, DAZAP1, GPX1, WARS, RANBP9, CTTN, ACTR1A, STRBP, STRN3, SMYD1, TANK, JUP, 2310014H01RIK, PSMC6, YWHAH, PSMA4, BHMT, NEK8, FPGS, PDZK1, MVP	SP_PIR_KEYWORDS
cellular component	GO:0042995~cell projection	NA	NA	NA	8	0.046992216976	KCNMA1, SMO, SEMA6A, APP, CXCR4, ITGB1BP1, TNK2, RASA1	9	0.051868	TRPC2, SMO, CTTN, UCHL1, WASF2, CHRNA7, PDZK1, APC, SLC34A2	GOTERM_CC_FAT
cellular component	GO:0005829~cytosol	NA	NA	NA	7	0.095803692568	PRICKLE1, EXOC7, PSMC3, PSMA4, ITGB1BP1, ATP6V1E1, ATP6V1B2	10	0.0159651	JUP, BID, PSMC6, EXOC7, STAR, CASP9, PSMA4, UCHL1, TGM2, DDAH2	GOTERM_CC_FAT
molecular function	GO:0003779~actin binding	NA	NA	NA	5	0.095589451054	ABLIM2, DIXDC1, LRPPRC, MYLK, SNTA1	6	0.0554406	CORO1C, 2310014H01RIK, YWHAH, WASF2, DIAP2, DAAM2	GOTERM_MF_FAT
Note: The DAVID functional annotation tool was applied to genes with synchronous and asynchronous expression respectively in Rat and Mouse natural aging process. 'NA' means the term is not significant annotation for this genes set; GOTERM_BP_ALL designates the Gene Ontology Biological Process annotations, GOTERM_MF_ALL designates Gene Ontology Molecular Function annotations, GOTERM_CC_ALL denotes…
