# Supplementary material for: The Spatial Association of Gene Expression Evolves from Synchrony to Asynchrony and Stochasticity with Age
Source: PLoS One. 2011 Sep 2;6(9):e24076. doi: 10.1371/journal.pone.0024076 (PMC3166296; doi:10.1371/journal.pone.0024076)
Supplement: Table S2 — Enriched functional terms of age-related genes with synchronous and/or asynchronous expression during the natural aging process of female mouse. (XLS) [file pone.0024076.s002.xls]

## Sheet: FemaleMouse_6v1
category	term	EaseScore	Genes	AG_6v1	CE_6v1	EY_6v1	KI_6v1	LI_6v1	LU_6v1	MU_6v1	SC_6v1	SP_6v1
SP_PIR_KEYWORDS	acetylation	1.4927e-07	MEF2A	-1	0	0	0	0	0	-1	0	0
SP_PIR_KEYWORDS	acetylation	1.4927e-07	UCHL1	-1	0	-1	0	0	0	-1	0	0
SP_PIR_KEYWORDS	acetylation	1.4927e-07	TRIM11	-1	0	0	0	0	0	-1	0	0
SP_PIR_KEYWORDS	acetylation	1.4927e-07	DAZAP1	1	0	0	0	0	0	1	0	0
SP_PIR_KEYWORDS	acetylation	1.4927e-07	GPX1	-1	0	0	0	0	0	-1	0	0
SP_PIR_KEYWORDS	acetylation	1.4927e-07	CTTN	-1	0	0	0	1	0	-1	0	0
SP_PIR_KEYWORDS	acetylation	1.4927e-07	ACTR1A	0	1	0	0	0	0	1	1	0
SP_PIR_KEYWORDS	acetylation	1.4927e-07	BUB3	-1	0	0	0	0	0	-1	0	0
SP_PIR_KEYWORDS	acetylation	1.4927e-07	SUCLG1	0	-1	0	0	0	0	-1	0	0
SP_PIR_KEYWORDS	acetylation	1.4927e-07	LIG3	1	0	-1	0	0	0	1	0	0
SP_PIR_KEYWORDS	acetylation	1.4927e-07	DENR	-1	0	0	0	0	0	-1	0	0
SP_PIR_KEYWORDS	acetylation	1.4927e-07	HMGA2	-1	0	0	0	0	0	-1	0	0
SP_PIR_KEYWORDS	acetylation	1.4927e-07	PRPF4	-1	0	0	0	0	0	-1	0	0
SP_PIR_KEYWORDS	acetylation	1.4927e-07	CORO1C	-1	0	0	0	0	0	-1	0	0
SP_PIR_KEYWORDS	acetylation	1.4927e-07	JUP	1	0	0	0	0	0	1	0	0
SP_PIR_KEYWORDS	acetylation	1.4927e-07	COG4	1	0	0	0	0	0	1	0	0
SP_PIR_KEYWORDS	acetylation	1.4927e-07	PSMC6	0	-1	0	0	0	0	-1	0	0
SP_PIR_KEYWORDS	acetylation	1.4927e-07	YWHAH	-1	0	0	0	0	0	-1	0	0
SP_PIR_KEYWORDS	acetylation	1.4927e-07	PSMA4	-1	0	0	0	0	0	-1	0	0
SP_PIR_KEYWORDS	acetylation	1.4927e-07	USP47	1	0	0	0	0	0	1	0	0
SP_PIR_KEYWORDS	acetylation	1.4927e-07	TCEB1	-1	0	0	0	0	0	-1	0	0
SP_PIR_KEYWORDS	acetylation	1.4927e-07	TEX10	1	0	0	0	0	0	1	0	0
SP_PIR_KEYWORDS	acetylation	1.4927e-07	MVP	0	-1	0	0	0	0	-1	0	0
SP_PIR_KEYWORDS	phosphoprotein	1.05271e-05	MEF2A	-1	0	0	0	0	0	-1	0	0
SP_PIR_KEYWORDS	phosphoprotein	1.05271e-05	WASF2	1	0	0	0	0	0	1	0	0
SP_PIR_KEYWORDS	phosphoprotein	1.05271e-05	PAWR	-1	0	0	0	0	0	-1	0	0
SP_PIR_KEYWORDS	phosphoprotein	1.05271e-05	GPX1	-1	0	0	0	0	0	-1	0	0
SP_PIR_KEYWORDS	phosphoprotein	1.05271e-05	CTTN	-1	0	0	0	1	0	-1	0	0
SP_PIR_KEYWORDS	phosphoprotein	1.05271e-05	SMARCD2	-1	0	0	0	0	0	-1	0	0
SP_PIR_KEYWORDS	phosphoprotein	1.05271e-05	PSMD4	-1	0	0	0	0	0	-1	0	0
SP_PIR_KEYWORDS	phosphoprotein	1.05271e-05	ATF7IP	1	0	0	0	0	0	1	0	0
SP_PIR_KEYWORDS	phosphoprotein	1.05271e-05	STRN3	-1	0	0	0	0	0	-1	0	0
SP_PIR_KEYWORDS	phosphoprotein	1.05271e-05	SUCLG1	0	-1	0	0	0	0	-1	0	0
SP_PIR_KEYWORDS	phosphoprotein	1.05271e-05	LIG3	1	0	-1	0	0	0	1	0	0
SP_PIR_KEYWORDS	phosphoprotein	1.05271e-05	HMGA2	-1	0	0	0	0	0	-1	0	0
SP_PIR_KEYWORDS	phosphoprotein	1.05271e-05	GTF2B	-1	0	0	0	0	0	-1	0	0
SP_PIR_KEYWORDS	phosphoprotein	1.05271e-05	JUP	1	0	0	0	0	0	1	0	0
SP_PIR_KEYWORDS	phosphoprotein	1.05271e-05	SMO	1	0	0	0	0	0	1	0	0
SP_PIR_KEYWORDS	phosphoprotein	1.05271e-05	2310014H01RIK	-1	0	0	0	0	0	-1	0	0
SP_PIR_KEYWORDS	phosphoprotein	1.05271e-05	NCOA1	0	0	0	0	0	1	0	0	1
SP_PIR_KEYWORDS	phosphoprotein	1.05271e-05	PSMA4	-1	0	0	0	0	0	-1	0	0
SP_PIR_KEYWORDS	phosphoprotein	1.05271e-05	NEK8	0	-1	0	0	0	0	-1	0	0
SP_PIR_KEYWORDS	phosphoprotein	1.05271e-05	MVP	0	-1	0	0	0	0	-1	0	0
SP_PIR_KEYWORDS	phosphoprotein	1.05271e-05	EXOC7	0	0	0	1	0	0	1	0	0
SP_PIR_KEYWORDS	phosphoprotein	1.05271e-05	DAZAP1	1	0	0	0	0	0	1	0	0
SP_PIR_KEYWORDS	phosphoprotein	1.05271e-05	TCF20	0	-1	0	0	0	0	-1	0	0
SP_PIR_KEYWORDS	phosphoprotein	1.05271e-05	POM121	-1	0	0	0	0	0	-1	0	0
SP_PIR_KEYWORDS	phosphoprotein	1.05271e-05	BC017647	1	0	0	0	0	0	1	0	0
SP_PIR_KEYWORDS	phosphoprotein	1.05271e-05	INPP5F	0	0	0	0	0	1	0	0	1
SP_PIR_KEYWORDS	phosphoprotein	1.05271e-05	SCNM1	-1	0	0	0	0	0	-1	0	0
SP_PIR_KEYWORDS	phosphoprotein	1.05271e-05	BUB3	-1	0	0	0	0	0	-1	0	0
SP_PIR_KEYWORDS	phosphoprotein	1.05271e-05	DENR	-1	0	0	0	0	0	-1	0	0
SP_PIR_KEYWORDS	phosphoprotein	1.05271e-05	SPARC	-1	0	0	0	0	0	-1	0	0
SP_PIR_KEYWORDS	phosphoprotein	1.05271e-05	CORO1C	-1	0	0	0	0	0	-1	0	0
SP_PIR_KEYWORDS	phosphoprotein	1.05271e-05	COG4	1	0	0	0	0	0	1	0	0
SP_PIR_KEYWORDS	phosphoprotein	1.05271e-05	PSMC6	0	-1	0	0	0	0	-1	0	0
SP_PIR_KEYWORDS	phosphoprotein	1.05271e-05	YWHAH	-1	0	0	0	0	0	-1	0	0
SP_PIR_KEYWORDS	phosphoprotein	1.05271e-05	ATXN7	1	0	0	0	0	1	1	0	0
SP_PIR_KEYWORDS	phosphoprotein	1.05271e-05	FNBP4	-1	0	0	0	0	0	-1	0	0
SP_PIR_KEYWORDS	phosphoprotein	1.05271e-05	USP47	1	0	0	0	0	0	1	0	0
SP_PIR_KEYWORDS	phosphoprotein	1.05271e-05	LGTN	-1	0	0	0	0	0	-1	0	0
SP_PIR_KEYWORDS	phosphoprotein	1.05271e-05	FPGS	0	0	0	1	0	0	1	0	0
SP_PIR_KEYWORDS	phosphoprotein	1.05271e-05	SLC5A10	0	0	0	1	0	0	1	0	0
SP_PIR_KEYWORDS	phosphoprotein	1.05271e-05	PDZK1	1	0	0	0	0	0	1	0	0
SP_PIR_KEYWORDS	phosphoprotein	1.05271e-05	TEX10	1	0	0	0	0	0	1	0	0
SP_PIR_KEYWORDS	mitochondrion	0.00214139	COX10	1	0	0	0	0	0	1	0	0
SP_PIR_KEYWORDS	mitochondrion	0.00214139	SUCLG1	0	-1	0	0	0	0	-1	0	0
SP_PIR_KEYWORDS	mitochondrion	0.00214139	SLC25A12	-1	0	0	0	0	0	-1	0	0
SP_PIR_KEYWORDS	mitochondrion	0.00214139	ALAS1	-1	0	0	0	0	0	-1	0	0
SP_PIR_KEYWORDS	mitochondrion	0.00214139	MRPS18A	-1	0	0	0	0	-1	-1	0	0
SP_PIR_KEYWORDS	mitochondrion	0.00214139	FPGS	0	0	0	1	0	0	1	0	0
SP_PIR_KEYWORDS	transit peptide	0.0203345	ALAS1	-1	0	0	0	0	0	-1	0	0
SP_PIR_KEYWORDS	transit peptide	0.0203345	MRPS18A	-1	0	0	0	0	-1	-1	0	0
SP_PIR_KEYWORDS	transit peptide	0.0203345	COX10	1	0	0	0	0	0	1	0	0
SP_PIR_KEYWORDS	transit peptide	0.0203345	SUCLG1	0	-1	0	0	0	0	-1	0	0
SP_PIR_KEYWORDS	transit peptide	0.0203345	FPGS	0	0	0	1	0	0	1	0	0
SP_PIR_KEYWORDS	transport	0.0409807	TRPC2	1	0	0	0	0	0	1	0	0
SP_PIR_KEYWORDS	transport	0.0409807	SCN3A	0	-1	0	0	0	0	-1	0	0
SP_PIR_KEYWORDS	transport	0.0409807	EXOC7	0	0	0	1	0	0	1	0	0
SP_PIR_KEYWORDS	transport	0.0409807	SLC34A2	1	0	0	0	0	0	1	0	0
SP_PIR_KEYWORDS	transport	0.0409807	SLC25A12	-1	0	0	0	0	0	-1	0	0
SP_PIR_KEYWORDS	transport	0.0409807	COG4	1	0	0	0	0	0	1	0	0
SP_PIR_KEYWORDS	transport	0.0409807	STARD5	-1	0	0	0	0	0	-1	0	0
SP_PIR_KEYWORDS	transport	0.0409807	POM121	-1	0	0	0	0	0	-1	0	0
SP_PIR_KEYWORDS	transport	0.0409807	BCAP29	1	0	0	0	0	0	1	0	0
SP_PIR_KEYWORDS	transport	0.0409807	SLC5A10	0	0	0	1	0	0	1	0	0
SP_PIR_KEYWORDS	mitochondrion inner membrane	0.0470101	SLC25A12	-1	0	0	0	0	0	-1	0	0
SP_PIR_KEYWORDS	proteasome	0.0605011	PSMC6	0	-1	0	0	0	0	-1	0	0
SP_PIR_KEYWORDS	proteasome	0.0605011	PSMA4	-1	0	0	0	0	0	-1	0	0
SP_PIR_KEYWORDS	proteasome	0.0605011	PSMD4	-1	0	0	0	0	0	-1	0	0
SP_PIR_KEYWORDS	thiol protease	0.0606798	USP27X	1	0	0	0	0	0	1	0	0
SP_PIR_KEYWORDS	thiol protease	0.0606798	CASP9	-1	0	0	0	0	0	-1	0	0
SP_PIR_KEYWORDS	thiol protease	0.0606798	UCHL1	-1	0	-1	0	0	0	-1	0	0
SP_PIR_KEYWORDS	thiol protease	0.0606798	USP47	1	0	0	0	0	0	1	0	0
SP_PIR_KEYWORDS	ligase	0.0643066	SUCLG1	0	-1	0	0	0	0	-1	0	0
SP_PIR_KEYWORDS	ligase	0.0643066	UCHL1	-1	0	-1	0	0	0	-1	0	0
SP_PIR_KEYWORDS	ligase	0.0643066	LIG3	1	0	-1	0	0	0	1	0	0
SP_PIR_KEYWORDS	ligase	0.0643066	FPGS	0	0	0	1	0	0	1	0	0
SP_PIR_KEYWORDS	ligase	0.0643066	TRIM11	-1	0	0	0	0	0	-1	0	0
SP_PIR_KEYWORDS	mRNA transport	0.0727482	POM121	-1	0	0	0	0	0	-1	0	0
SP_PIR_KEYWORDS	angiogenesis	0.0769944	ITGAV	0	-1	0	0	0	0	-1	0	0
SP_PIR_KEYWORDS	angiogenesis	0.0769944	TNFAIP2	-1	0	0	0	0	0	-1	0	0
SP_PIR_KEYWORDS	cytoplasm	0.080835	PTOV1	-1	0	0	0	0	0	-1	0	0
SP_PIR_KEYWORDS	cytoplasm	0.080835	EXOC7	0	0	0	1	0	0	1	0	0
SP_PIR_KEYWORDS	cytoplasm	0.080835	WASF2	1	0	0	0	0	0	1	0	0
SP_PIR_KEYWORDS	cytoplasm	0.080835	UCHL1	-1	0	-1	0	0	0	-1	0	0
SP_PIR_KEYWORDS	cytoplasm	0.080835	PAWR	-1	0	0	0	0	0	-1	0	0
SP_PIR_KEYWORDS	cytoplasm	0.080835	CXXC5	0	1	0	0	0	0	1	0	0
SP_PIR_KEYWORDS	cytoplasm	0.080835	TRIM11	-1	0	0	0	0	0	-1	0	0
SP_PIR_KEYWORDS	cytoplasm	0.080835	DAZAP1	1	0	0	0	0	0	1	0	0
SP_PIR_KEYWORDS	cytoplasm	0.080835	GPX1	-1	0	0	0	0	0	-1	0	0
SP_PIR_KEYWORDS	cytoplasm	0.080835	CTTN	-1	0	0	0	1	0	-1	0	0
SP_PIR_KEYWORDS	cytoplasm	0.080835	ACTR1A	0	1	0	0	0	0	1	1	0
SP_PIR_KEYWORDS	cytoplasm	0.080835	STRN3	-1	0	0	0	0	0	-1	0	0
SP_PIR_KEYWORDS	cytoplasm	0.080835	SMYD1	-1	0	0	0	0	0	-1	0	0
SP_PIR_KEYWORDS	cytoplasm	0.080835	JUP	1	0	0	0	0	0	1	0	0
SP_PIR_KEYWORDS	cytoplasm	0.080835	2310014H01RIK	-1	0	0	0	0	0	-1	0	0
SP_PIR_KEYWORDS	cytoplasm	0.080835	PSMC6	0	-1	0	0	0	0	-1	0	0
SP_PIR_KEYWORDS	cytoplasm	0.080835	YWHAH	-1	0	0	0	0	0	-1	0	0
SP_PIR_KEYWORDS	cytoplasm	0.080835	PSMA4	-1	0	0	0	0	0	-1	0	0
SP_PIR_KEYWORDS	cytoplasm	0.080835	BHMT	-1	0	0	0	0	0	-1	0	0
SP_PIR_KEYWORDS	cytoplasm	0.080835	NEK8	0	-1	0	0	0	0	-1	0	0
SP_PIR_KEYWORDS	cytoplasm	0.080835	FPGS	0	0	0	1	0	0	1	0	0
SP_PIR_KEYWORDS	cytoplasm	0.080835	PDZK1	1	0	0	0	0	0	1	0	0
SP_PIR_KEYWORDS	cytoplasm	0.080835	MVP	0	-1	0	0	0	0	-1	0	0
SP_PIR_KEYWORDS	translocation	0.0835061	POM121	-1	0	0	0	0	0	-1	0	0
SP_PIR_KEYWORDS	heme biosynthesis	0.0919924	ALAS1	-1	0	0	0	0	0	-1	0	0
SP_PIR_KEYWORDS	heme biosynthesis	0.0919924	COX10	1	0	0	0	0	0	1	0	0
SP_PIR_KEYWORDS	ubl conjugation	0.0941001	MEF2A	-1	0	0	0	0	0	-1	0	0
SP_PIR_KEYWORDS	ubl conjugation	0.0941001	NCOA1	0	0	0	0	0	1	0	0	1
SP_PIR_KEYWORDS	ubl conjugation	0.0941001	SUCLG1	0	-1	0	0	0	0	-1	0	0
SP_PIR_KEYWORDS	ubl conjugation	0.0941001	BUB3	-1	0	0	0	0	0	-1	0	0
KEGG_PATHWAY	mmu05200:Pathways in cancer	0.00889058	JUP	1	0	0	0	0	0	1	0	0
KEGG_PATHWAY	mmu05200:Pathways in cancer	0.00889058	SMO	1	0	0	0	0	0	1	0	0
KEGG_PATHWAY	mmu05200:Pathways in cancer	0.00889058	CASP9	-1	0	0	0	0	0	-1	0	0
KEGG_PATHWAY	mmu05200:Pathways in cancer	0.00889058	ITGAV	0	-1	0	0	0	0	-1	0	0
KEGG_PATHWAY	mmu05200:Pathways in cancer	0.00889058	FGF10	-1	0	0	0	0	0	-1	0	0
KEGG_PATHWAY	mmu05200:Pathways in cancer	0.00889058	TCEB1	-1	0	0	0	0	0	-1	0	0
KEGG_PATHWAY	mmu04810:Regulation of actin cytoskeleton	0.0487414	ITGAV	0	-1	0	0	0	0	-1	0	0
KEGG_PATHWAY	mmu04810:Regulation of actin cytoskeleton	0.0487414	WASF2	1	0	0	0	0	0	1	0	0
KEGG_PATHWAY	mmu04810:Regulation of actin cytoskeleton	0.0487414	MOS	-1	0	0	0	0	0	-1	1	0
KEGG_PATHWAY	mmu04810:Regulation of actin cytoskeleton	0.0487414	FGF10	-1	0	0	0	0	0	-1	0	0
KEGG_PATHWAY	mmu03050:Proteasome	0.069518	PSMC6	0	-1	0	0	0	0	-1	0	0
KEGG_PATHWAY	mmu03050:Proteasome	0.069518	PSMA4	-1	0	0	0	0	0	-1	0	0
KEGG_PATHWAY	mmu03050:Proteasome	0.069518	PSMD4	-1	0	0	0	0	0	-1	0	0
KEGG_PATHWAY	mmu05016:Huntington's disease	0.0876513	GPX1	-1	0	0	0	0	0	-1	0	0
KEGG_PATHWAY	mmu05016:Huntington's disease	0.0876513	CASP9	-1	0	0	0	0	0	-1	0	0
KEGG_PATHWAY	mmu05014:Amyotrophic lateral sclerosis (ALS)	0.0968977	GPX1	-1	0	0	0	0	0	-1	0	0
KEGG_PATHWAY	mmu05014:Amyotrophic lateral sclerosis (ALS)	0.0968977	CASP9	-1	0	0	0	0	0	-1	0	0
GOTERM_BP_FAT	GO:0048514~blood vessel morphogenesis	2.22167e-05	SMO	1	0	0	0	0	0	1	0	0
GOTERM_BP_FAT	GO:0048514~blood vessel morphogenesis	2.22167e-05	GPX1	-1	0	0	0	0	0	-1	0	0
GOTERM_BP_FAT	GO:0048514~blood vessel morphogenesis	2.22167e-05	ITGAV	0	-1	0	0	0	0	-1	0	0
GOTERM_BP_FAT	GO:0048514~blood vessel morphogenesis	2.22167e-05	WASF2	1	0	0	0	0	0	1	0	0
GOTERM_BP_FAT	GO:0048514~blood vessel morphogenesis	2.22167e-05	FGF10	-1	0	0	0	0	0	-1	0	0
GOTERM_BP_FAT	GO:0048514~blood vessel morphogenesis	2.22167e-05	TNFAIP2	-1	0	0	0	0	0	-1	0	0
GOTERM_BP_FAT	GO:0048514~blood vessel morphogenesis	2.22167e-05	RBM15	-1	0	0	0	0	0	-1	0	0
GOTERM_BP_FAT	GO:0001568~blood vessel development	0.000112499	SMO	1	0	0	0	0	0	1	0	0
GOTERM_BP_FAT	GO:0001568~blood vessel development	0.000112499	GPX1	-1	0	0	0	0	0	-1	0	0
GOTERM_BP_FAT	GO:0001568~blood vessel development	0.000112499	ITGAV	0	-1	0	0	0	0	-1	0	0
GOTERM_BP_FAT	GO:0001568~blood vessel development	0.000112499	WASF2	1	0	0	0	0	0	1	0	0
GOTERM_BP_FAT	GO:0001568~blood vessel development	0.000112499	FGF10	-1	0	0	0	0	0	-1	0	0
GOTERM_BP_FAT	GO:0001568~blood vessel development	0.000112499	TNFAIP2	-1	0	0	0	0	0	-1	0	0
GOTERM_BP_FAT	GO:0001568~blood vessel development	0.000112499	RBM15	-1	0	0	0	0	0	-1	0	0
GOTERM_BP_FAT	GO:0001944~vasculature development	0.00013523	SMO	1	0	0	0	0	0	1	0	0
GOTERM_BP_FAT	GO:0001944~vasculature development	0.00013523	GPX1	-1	0	0	0	0	0	-1	0	0
GOTERM_BP_FAT	GO:0001944~vasculature development	0.00013523	ITGAV	0	-1	0	0	0	0	-1	0	0
GOTERM_BP_FAT	GO:0001944~vasculature development	0.00013523	WASF2	1	0	0	0	0	0	1	0	0
GOTERM_BP_FAT	GO:0001944~vasculature development	0.00013523	FGF10	-1	0	0	0	0	0	-1	0	0
GOTERM_BP_FAT	GO:0001944~vasculature development	0.00013523	TNFAIP2	-1	0	0	0	0	0	-1	0	0
GOTERM_BP_FAT	GO:0001944~vasculature development	0.00013523	RBM15	-1	0	0	0	0	0	-1	0	0
GOTERM_BP_FAT	GO:0046907~intracellular transport	0.000491664	SLC25A12	-1	0	0	0	0	0	-1	0	0
GOTERM_BP_FAT	GO:0046907~intracellular transport	0.000491664	YWHAH	-1	0	0	0	0	0	-1	0	0
GOTERM_BP_FAT	GO:0046907~intracellular transport	0.000491664	UCHL1	-1	0	-1	0	0	0	-1	0	0
GOTERM_BP_FAT	GO:0046907~intracellular transport	0.000491664	WASF2	1	0	0	0	0	0	1	0	0
GOTERM_BP_FAT	GO:0046907~intracellular transport	0.000491664	BCAP29	1	0	0	0	0	0	1	0	0
GOTERM_BP_FAT	GO:0046907~intracellular transport	0.000491664	FGF10	-1	0	0	0	0	0	-1	0	0
GOTERM_BP_FAT	GO:0001525~angiogenesis	0.00368296	GPX1	-1	0	0	0	0	0	-1	0	0
GOTERM_BP_FAT	GO:0001525~angiogenesis	0.00368296	ITGAV	0	-1	0	0	0	0	-1	0	0
GOTERM_BP_FAT	GO:0001525~angiogenesis	0.00368296	WASF2	1	0	0	0	0	0	1	0	0
GOTERM_BP_FAT	GO:0001525~angiogenesis	0.00368296	TNFAIP2	-1	0	0	0	0	0	-1	0	0
GOTERM_BP_FAT	GO:0001525~angiogenesis	0.00368296	RBM15	-1	0	0	0	0	0	-1	0	0
GOTERM_BP_FAT	GO:0001667~ameboidal cell migration	0.00502756	SMO	1	0	0	0	0	0	1	0	0
GOTERM_BP_FAT	GO:0001667~ameboidal cell migration	0.00502756	WASF2	1	0	0	0	0	0	1	0	0
GOTERM_BP_FAT	GO:0001667~ameboidal cell migration	0.00502756	FGF10	-1	0	0	0	0	0	-1	0	0
GOTERM_BP_FAT	GO:0016044~membrane organization	0.00512493	CORO1C	-1	0	0	0	0	0	-1	0	0
GOTERM_BP_FAT	GO:0016044~membrane organization	0.00512493	CTTN	-1	0	0	0	1	0	-1	0	0
GOTERM_BP_FAT	GO:0016044~membrane organization	0.00512493	ITGAV	0	-1	0	0	0	0	-1	0	0
GOTERM_BP_FAT	GO:0016044~membrane organization	0.00512493	WASF2	1	0	0	0	0	0	1	0	0
GOTERM_BP_FAT	GO:0042326~negative regulation of phosphorylation	0.0183073	ATXN7	1	0	0	0	0	1	1	0	0
GOTERM_BP_FAT	GO:0006886~intracellular protein transport	0.0201109	YWHAH	-1	0	0	0	0	0	-1	0	0
GOTERM_BP_FAT	GO:0006886~intracellular protein transport	0.0201109	BCAP29	1	0	0	0	0	0	1	0	0
GOTERM_BP_FAT	GO:0006886~intracellular protein transport	0.0201109	FGF10	-1	0	0	0	0	0	-1	0	0
GOTERM_BP_FAT	GO:0045936~negative regulation of phosphate metabolic process	0.0209656	ATXN7	1	0	0	0	0	1	1	0	0
GOTERM_BP_FAT	GO:0010563~negative regulation of phosphorus metabolic process	0.0209656	ATXN7	1	0	0	0	0	1	1	0	0
GOTERM_BP_FAT	GO:0010557~positive regulation of macromolecule biosynthetic process	0.0213993	ATF7IP	1	0	0	0	0	0	1	0	0
GOTERM_BP_FAT	GO:0010557~positive regulation of macromolecule biosynthetic process	0.0213993	SMO	1	0	0	0	0	0	1	0	0
GOTERM_BP_FAT	GO:0010557~positive regulation of macromolecule biosynthetic process	0.0213993	MEF2A	-1	0	0	0	0	0	-1	0	0
GOTERM_BP_FAT	GO:0010557~positive regulation of macromolecule biosynthetic process	0.0213993	NCOA1	0	0	0	0	0	1	0	0	1
GOTERM_BP_FAT	GO:0010557~positive regulation of macromolecule biosynthetic process	0.0213993	YWHAH	-1	0	0	0	0	0	-1	0	0
GOTERM_BP_FAT	GO:0010557~positive regulation of macromolecule biosynthetic process	0.0213993	ATXN7	1	0	0	0	0	1	1	0	0
GOTERM_BP_FAT	GO:0010557~positive regulation of macromolecule biosynthetic process	0.0213993	PAWR	-1	0	0	0	0	0	-1	0	0
GOTERM_BP_FAT	GO:0010557~positive regulation of macromolecule biosynthetic process	0.0213993	RBM15	-1	0	0	0	0	0	-1	0	0
GOTERM_BP_FAT	GO:0048870~cell motility	0.0227698	SMO	1	0	0	0	0	0	1	0	0
GOTERM_BP_FAT	GO:0048870~cell motility	0.0227698	GPX1	-1	0	0	0	0	0	-1	0	0
GOTERM_BP_FAT	GO:0048870~cell motility	0.0227698	WASF2	1	0	0	0	0	0	1	0	0
GOTERM_BP_FAT	GO:0048870~cell motility	0.0227698	FGF10	-1	0	0	0	0	0	-1	0	0
GOTERM_BP_FAT	GO:0051674~localization of cell	0.0227698	SMO	1	0	0	0	0	0	1	0	0
GOTERM_BP_FAT	GO:0051674~localization of cell	0.0227698	GPX1	-1	0	0	0	0	0	-1	0	0
GOTERM_BP_FAT	GO:0051674~localization of cell	0.0227698	WASF2	1	0	0	0	0	0	1	0	0
GOTERM_BP_FAT	GO:0051674~localization of cell	0.0227698	FGF10	-1	0	0	0	0	0	-1	0	0
GOTERM_BP_FAT	GO:0006928~cell motion	0.0235939	SMO	1	0	0	0	0	0	1	0	0
GOTERM_BP_FAT	GO:0006928~cell motion	0.0235939	GPX1	-1	0	0	0	0	0	-1	0	0
GOTERM_BP_FAT	GO:0006928~cell motion	0.0235939	WASF2	1	0	0	0	0	0	1	0	0
GOTERM_BP_FAT	GO:0006928~cell motion	0.0235939	FGF10	-1	0	0	0	0	0	-1	0	0
GOTERM_BP_FAT	GO:0006511~ubiquitin-dependent protein catabolic process	0.0237295	USP27X	1	0	0	0	0	0	1	0	0
GOTERM_BP_FAT	GO:0006511~ubiquitin-dependent protein catabolic process	0.0237295	PSMA4	-1	0	0	0	0	0	-1	0	0
GOTERM_BP_FAT	GO:0006511~ubiquitin-dependent protein catabolic process	0.0237295	UCHL1	-1	0	-1	0	0	0	-1	0	0
GOTERM_BP_FAT	GO:0006511~ubiquitin-dependent protein catabolic process	0.0237295	USP47	1	0	0	0	0	0	1	0	0
GOTERM_BP_FAT	GO:0006511~ubiquitin-dependent protein catabolic process	0.0237295	TCEB1	-1	0	0	0	0	0	-1	0	0
GOTERM_BP_FAT	GO:0007431~salivary gland development	0.0237742	XBP1	0	0	0	0	0	1	-1	0	1
GOTERM_BP_FAT	GO:0007431~salivary gland development	0.0237742	FGF10	-1	0	0	0	0	0	-1	0	0
GOTERM_BP_FAT	GO:0010604~positive regulation of macromolecule metabolic process	0.0243931	ATF7IP	1	0	0	0	0	0	1	0	0
GOTERM_BP_FAT	GO:0010604~positive regulation of macromolecule metabolic process	0.0243931	SMO	1	0	0	0	0	0	1	0	0
GOTERM_BP_FAT	GO:0010604~positive regulation of macromolecule metabolic process	0.0243931	MEF2A	-1	0	0	0	0	0	-1	0	0
GOTERM_BP_FAT	GO:0010604~positive regulation of macromolecule metabolic process	0.0243931	NCOA1	0	0	0	0	0	1	0	0	1
GOTERM_BP_FAT	GO:0010604~positive regulation of macromolecule metabolic process	0.0243931	YWHAH	-1	0	0	0	0	0	-1	0	0
GOTERM_BP_FAT	GO:0010604~positive regulation of macromolecule metabolic process	0.0243931	ATXN7	1	0	0	0	0	1	1	0	0
GOTERM_BP_FAT	GO:0010604~positive regulation of macromolecule metabolic process	0.0243931	PAWR	-1	0	0	0	0	0	-1	0	0
GOTERM_BP_FAT	GO:0010604~positive regulation of macromolecule metabolic process	0.0243931	RBM15	-1	0	0	0	0	0	-1	0	0
GOTERM_BP_FAT	GO:0031328~positive regulation of cellular biosynthetic process	0.0269381	ATF7IP	1	0	0	0	0	0	1	0	0
GOTERM_BP_FAT	GO:0031328~positive regulation of cellular biosynthetic process	0.0269381	SMO	1	0	0	0	0	0	1	0	0
GOTERM_BP_FAT	GO:0031328~positive regulation of cellular biosynthetic process	0.0269381	MEF2A	-1	0	0	0	0	0	-1	0	0
GOTERM_BP_FAT	GO:0031328~positive regulation of cellular biosynthetic process	0.0269381	NCOA1	0	0	0	0	0	1	0	0	1
GOTERM_BP_FAT	GO:0031328~positive regulation of cellular biosynthetic process	0.0269381	YWHAH	-1	0	0	0	0	0	-1	0	0
GOTERM_BP_FAT	GO:0031328~positive regulation of cellular biosynthetic process	0.0269381	ATXN7	1	0	0	0	0	1	1	0	0
GOTERM_BP_FAT	GO:0031328~positive regulation of cellular biosynthetic process	0.0269381	PAWR	-1	0	0	0	0	0	-1	0	0
GOTERM_BP_FAT	GO:0031328~positive regulation of cellular biosynthetic process	0.0269381	RBM15	-1	0	0	0	0	0	-1	0	0
GOTERM_BP_FAT	GO:0009891~positive regulation of biosynthetic process	0.028327	ATF7IP	1	0	0	0	0	0	1	0	0
GOTERM_BP_FAT	GO:0009891~positive regulation of biosynthetic process	0.028327	SMO	1	0	0	0	0	0	1	0	0
GOTERM_BP_FAT	GO:0009891~positive regulation of biosynthetic process	0.028327	MEF2A	-1	0	0	0	0	0	-1	0	0
GOTERM_BP_FAT	GO:0009891~positive regulation of biosynthetic process	0.028327	NCOA1	0	0	0	0	0	1	0	0	1
GOTERM_BP_FAT	GO:0009891~positive regulation of biosynthetic process	0.028327	YWHAH	-1	0	0	0	0	0	-1	0	0
GOTERM_BP_FAT	GO:0009891~positive regulation of biosynthetic process	0.028327	ATXN7	1	0	0	0	0	1	1	0	0
GOTERM_BP_FAT	GO:0009891~positive regulation of biosynthetic process	0.028327	PAWR	-1	0	0	0	0	0	-1	0	0
GOTERM_BP_FAT	GO:0009891~positive regulation of biosynthetic process	0.028327	RBM15	-1	0	0	0	0	0	-1	0	0
GOTERM_BP_FAT	GO:0034613~cellular protein localization	0.028376	YWHAH	-1	0	0	0	0	0	-1	0	0
GOTERM_BP_FAT	GO:0034613~cellular protein localization	0.028376	BCAP29	1	0	0	0	0	0	1	0	0
GOTERM_BP_FAT	GO:0034613~cellular protein localization	0.028376	FGF10	-1	0	0	0	0	0	-1	0	0
GOTERM_BP_FAT	GO:0015031~protein transport	0.0288659	COG4	1	0	0	0	0	0	1	0	0
GOTERM_BP_FAT	GO:0015031~protein transport	0.0288659	YWHAH	-1	0	0	0	0	0	-1	0	0
GOTERM_BP_FAT	GO:0015031~protein transport	0.0288659	POM121	-1	0	0	0	0	0	-1	0	0
GOTERM_BP_FAT	GO:0015031~protein transport	0.0288659	EXOC7	0	0	0	1	0	0	1	0	0
GOTERM_BP_FAT	GO:0015031~protein transport	0.0288659	BCAP29	1	0	0	0	0	0	1	0	0
GOTERM_BP_FAT	GO:0015031~protein transport	0.0288659	FGF10	-1	0	0	0	0	0	-1	0	0
GOTERM_BP_FAT	GO:0070727~cellular macromolecule localization	0.0291866	YWHAH	-1	0	0	0	0	0	-1	0	0
GOTERM_BP_FAT	GO:0070727~cellular macromolecule localization	0.0291866	BCAP29	1	0	0	0	0	0	1	0	0
GOTERM_BP_FAT	GO:0070727~cellular macromolecule localization	0.0291866	FGF10	-1	0	0	0	0	0	-1	0	0
GOTERM_BP_FAT	GO:0045184~establishment of protein localization	0.0302063	COG4	1	0	0	0	0	0	1	0	0
GOTERM_BP_FAT	GO:0045184~establishment of protein localization	0.0302063	YWHAH	-1	0	0	0	0	0	-1	0	0
GOTERM_BP_FAT	GO:0045184~establishment of protein localization	0.0302063	POM121	-1	0	0	0	0	0	-1	0	0
GOTERM_BP_FAT	GO:0045184~establishment of protein localization	0.0302063	EXOC7	0	0	0	1	0	0	1	0	0
GOTERM_BP_FAT	GO:0045184~establishment of protein localization	0.0302063	BCAP29	1	0	0	0	0	0	1	0	0
GOTERM_BP_FAT	GO:0045184~establishment of protein localization	0.0302063	FGF10	-1	0	0	0	0	0	-1	0	0
GOTERM_BP_FAT	GO:0045941~positive regulation of transcription	0.0306736	ATF7IP	1	0	0	0	0	0	1	0	0
GOTERM_BP_FAT	GO:0045941~positive regulation of transcription	0.0306736	SMO	1	0	0	0	0	0	1	0	0
GOTERM_BP_FAT	GO:0045941~positive regulation of transcription	0.0306736	MEF2A	-1	0	0	0	0	0	-1	0	0
GOTERM_BP_FAT	GO:0045941~positive regulation of transcription	0.0306736	NCOA1	0	0	0	0	0	1	0	0	1
GOTERM_BP_FAT	GO:0045941~positive regulation of transcription	0.0306736	YWHAH	-1	0	0	0	0	0	-1	0	0
GOTERM_BP_FAT	GO:0045941~positive regulation of transcription	0.0306736	ATXN7	1	0	0	0	0	1	1	0	0
GOTERM_BP_FAT	GO:0045941~positive regulation of transcription	0.0306736	RBM15	-1	0	0	0	0	0	-1	0	0
GOTERM_BP_FAT	GO:0070271~protein complex biogenesis	0.031313	COX10	1	0	0	0	0	0	1	0	0
GOTERM_BP_FAT	GO:0070271~protein complex biogenesis	0.031313	GTF2B	-1	0	0	0	0	0	-1	0	0
GOTERM_BP_FAT	GO:0006461~protein complex assembly	0.031313	COX10	1	0	0	0	0	0	1	0	0
GOTERM_BP_FAT	GO:0006461~protein complex assembly	0.031313	GTF2B	-1	0	0	0	0	0	-1	0	0
GOTERM_BP_FAT	GO:0010627~regulation of protein kinase cascade	0.0320846	GPX1	-1	0	0	0	0	0	-1	0	0
GOTERM_BP_FAT	GO:0010627~regulation of protein kinase cascade	0.0320846	FGF10	-1	0	0	0	0	0	-1	0	0
GOTERM_BP_FAT	GO:0006413~translational initiation	0.0347133	DENR	-1	0	0	0	0	0	-1	0	0
GOTERM_BP_FAT	GO:0006413~translational initiation	0.0347133	LGTN	-1	0	0	0	0	0	-1	0	0
GOTERM_BP_FAT	GO:0006413~translational initiation	0.0347133	GTF2B	-1	0	0	0	0	0	-1	0	0
GOTERM_BP_FAT	GO:0010628~positive regulation of gene expression	0.0351606	ATF7IP	1	0	0	0	0	0	1	0	0
GOTERM_BP_FAT	GO:0010628~positive regulation of gene expression	0.0351606	SMO	1	0	0	0	0	0	1	0	0
GOTERM_BP_FAT	GO:0010628~positive regulation of gene expression	0.0351606	MEF2A	-1	0	0	0	0	0	-1	0	0
GOTERM_BP_FAT	GO:0010628~positive regulation of gene expression	0.0351606	NCOA1	0	0	0	0	0	1	0	0	1
GOTERM_BP_FAT	GO:0010628~positive regulation of gene expression	0.0351606	YWHAH	-1	0	0	0	0	0	-1	0	0
GOTERM_BP_FAT	GO:0010628~positive regulation of gene expression	0.0351606	ATXN7	1	0	0	0	0	1	1	0	0
GOTERM_BP_FAT	GO:0010628~positive regulation of gene expression	0.0351606	RBM15	-1	0	0	0	0	0	-1	0	0
GOTERM_BP_FAT	GO:0006412~translation	0.0371756	MRPS18A	-1	0	0	0	0	-1	-1	0	0
GOTERM_BP_FAT	GO:0006412~translation	0.0371756	DENR	-1	0	0	0	0	0	-1	0	0
GOTERM_BP_FAT	GO:0006412~translation	0.0371756	LGTN	-1	0	0	0	0	0	-1	0	0
GOTERM_BP_FAT	GO:0006412~translation	0.0371756	GTF2B	-1	0	0	0	0	0	-1	0	0
GOTERM_BP_FAT	GO:0016477~cell migration	0.0383818	SMO	1	0	0	0	0	0	1	0	0
GOTERM_BP_FAT	GO:0016477~cell migration	0.0383818	GPX1	-1	0	0	0	0	0	-1	0	0
GOTERM_BP_FAT	GO:0016477~cell migration	0.0383818	WASF2	1	0	0	0	0	0	1	0	0
GOTERM_BP_FAT	GO:0016477~cell migration	0.0383818	FGF10	-1	0	0	0	0	0	-1	0	0
GOTERM_BP_FAT	GO:0035272~exocrine system development	0.0398932	XBP1	0	0	0	0	0	1	-1	0	1
GOTERM_BP_FAT	GO:0035272~exocrine system development	0.0398932	FGF10	-1	0	0	0	0	0	-1	0	0
GOTERM_BP_FAT	GO:0006839~mitochondrial transport	0.041681	SLC25A12	-1	0	0	0	0	0	-1	0	0
GOTERM_BP_FAT	GO:0007368~determination of left/right symmetry	0.0434986	SMO	1	0	0	0	0	0	1	0	0
GOTERM_BP_FAT	GO:0007368~determination of left/right symmetry	0.0434986	FGF10	-1	0	0	0	0	0	-1	0	0
GOTERM_BP_FAT	GO:0007368~determination of left/right symmetry	0.0434986	RFX3	0	-1	0	0	0	0	-1	0	0
GOTERM_BP_FAT	GO:0045785~positive regulation of cell adhesion	0.0434986	SMOC1	-1	0	0	0	0	0	-1	0	0
GOTERM_BP_FAT	GO:0045935~positive regulation of nucleobase, nucleoside, nucleotide and nucleic acid metabolic process	0.0437374	ATF7IP	1	0	0	0	0	0	1	0	0
GOTERM_BP_FAT	GO:0045935~positive regulation of nucleobase, nucleoside, nucleotide and nucleic acid metabolic process	0.0437374	SMO	1	0	0	0	0	0	1	0	0
GOTERM_BP_FAT	GO:0045935~positive regulation of nucleobase, nucleoside, nucleotide and nucleic acid metabolic process	0.0437374	MEF2A	-1	0	0	0	0	0	-1	0	0
GOTERM_BP_FAT	GO:0045935~positive regulation of nucleobase, nucleoside, nucleotide and nucleic acid metabolic process	0.0437374	NCOA1	0	0	0	0	0	1	0	0	1
GOTERM_BP_FAT	GO:0045935~positive regulation of nucleobase, nucleoside, nucleotide and nucleic acid metabolic process	0.0437374	YWHAH	-1	0	0	0	0	0	-1	0	0
GOTERM_BP_FAT	GO:0045935~positive regulation of nucleobase, nucleoside, nucleotide and nucleic acid metabolic process	0.0437374	ATXN7	1	0	0	0	0	1	1	0	0
GOTERM_BP_FAT	GO:0045935~positive regulation of nucleobase, nucleoside, nucleotide and nucleic acid metabolic process	0.0437374	RBM15	-1	0	0	0	0	0	-1	0	0
GOTERM_BP_FAT	GO:0009799~determination of symmetry	0.0453452	SMO	1	0	0	0	0	0	1	0	0
GOTERM_BP_FAT	GO:0009799~determination of symmetry	0.0453452	FGF10	-1	0	0	0	0	0	-1	0	0
GOTERM_BP_FAT	GO:0009799~determination of symmetry	0.0453452	RFX3	0	-1	0	0	0	0	-1	0	0
GOTERM_BP_FAT	GO:0009855~determination of bilateral symmetry	0.0453452	SMO	1	0	0	0	0	0	1	0	0
GOTERM_BP_FAT	GO:0009855~determination of bilateral symmetry	0.0453452	FGF10	-1	0	0	0	0	0	-1	0	0
GOTERM_BP_FAT	GO:0009855~determination of bilateral symmetry	0.0453452	RFX3	0	-1	0	0	0	0	-1	0	0
GOTERM_BP_FAT	GO:0032101~regulation of response to external stimulus	0.0455153	GPX1	-1	0	0	0	0	0	-1	0	0
GOTERM_BP_FAT	GO:0032101~regulation of response to external stimulus	0.0455153	FGF10	-1	0	0	0	0	0	-1	0	0
GOTERM_BP_FAT	GO:0051173~positive regulation of nitrogen compound metabolic process	0.0507828	ATF7IP	1	0	0	0	0	0	1	0	0
GOTERM_BP_FAT	GO:0051173~positive regulation of nitrogen compound metabolic process	0.0507828	SMO	1	0	0	0	0	0	1	0	0
GOTERM_BP_FAT	GO:0051173~positive regulation of nitrogen compound metabolic process	0.0507828	MEF2A	-1	0	0	0	0	0	-1	0	0
GOTERM_BP_FAT	GO:0051173~positive regulation of nitrogen compound metabolic process	0.0507828	NCOA1	0	0	0	0	0	1	0	0	1
GOTERM_BP_FAT	GO:0051173~positive regulation of nitrogen compound metabolic process	0.0507828	YWHAH	-1	0	0	0	0	0	-1	0	0
GOTERM_BP_FAT	GO:0051173~positive regulation of nitrogen compound metabolic process	0.0507828	ATXN7	1	0	0	0	0	1	1	0	0
GOTERM_BP_FAT	GO:0051173~positive regulation of nitrogen compound metabolic process	0.0507828	RBM15	-1	0	0	0	0	0	-1	0	0
GOTERM_BP_FAT	GO:0010324~membrane invagination	0.0578464	CORO1C	-1	0	0	0	0	0	-1	0	0
GOTERM_BP_FAT	GO:0010324~membrane invagination	0.0578464	CTTN	-1	0	0	0	1	0	-1	0	0
GOTERM_BP_FAT	GO:0010324~membrane invagination	0.0578464	ITGAV	0	-1	0	0	0	0	-1	0	0
GOTERM_BP_FAT	GO:0010324~membrane invagination	0.0578464	WASF2	1	0	0	0	0	0	1	0	0
GOTERM_BP_FAT	GO:0006897~endocytosis	0.0578464	CORO1C	-1	0	0	0	0	0	-1	0	0
GOTERM_BP_FAT	GO:0006897~endocytosis	0.0578464	CTTN	-1	0	0	0	1	0	-1	0	0
GOTERM_BP_FAT	GO:0006897~endocytosis	0.0578464	ITGAV	0	-1	0	0	0	0	-1	0	0
GOTERM_BP_FAT	GO:0006897~endocytosis	0.0578464	WASF2	1	0	0	0	0	0	1	0	0
GOTERM_BP_FAT	GO:0045637~regulation of myeloid cell differentiation	0.0590421	RBM15	-1	0	0	0	0	0	-1	0	0
GOTERM_BP_FAT	GO:0033673~negative regulation of kinase activity	0.0590421	DUSP16	1	0	0	0	0	0	1	0	0
GOTERM_BP_FAT	GO:0006469~negative regulation of protein kinase activity	0.0590421	DUSP16	1	0	0	0	0	0	1	0	0
GOTERM_BP_FAT	GO:0034754~cellular hormone metabolic process	0.0611025	YWHAH	-1	0	0	0	0	0	-1	0	0
GOTERM_BP_FAT	GO:0051348~negative regulation of transferase activity	0.0631874	DUSP16	1	0	0	0	0	0	1	0	0
GOTERM_BP_FAT	GO:0055085~transmembrane transport	0.0654564	SLC25A12	-1	0	0	0	0	0	-1	0	0
GOTERM_BP_FAT	GO:0055085~transmembrane transport	0.0654564	TRPC2	1	0	0	0	0	0	1	0	0
GOTERM_BP_FAT	GO:0055085~transmembrane transport	0.0654564	POM121	-1	0	0	0	0	0	-1	0	0
GOTERM_BP_FAT	GO:0055085~transmembrane transport	0.0654564	SLC5A10	0	0	0	1	0	0	1	0	0
GOTERM_BP_FAT	GO:0008104~protein localization	0.0656008	COG4	1	0	0	0	0	0	1	0	0
GOTERM_BP_FAT	GO:0008104~protein localization	0.0656008	YWHAH	-1	0	0	0	0	0	-1	0	0
GOTERM_BP_FAT	GO:0008104~protein localization	0.0656008	POM121	-1	0	0	0	0	0	-1	0	0
GOTERM_BP_FAT	GO:0008104~protein localization	0.0656008	EXOC7	0	0	0	1	0	0	1	0	0
GOTERM_BP_FAT	GO:0008104~protein localization	0.0656008	BCAP29	1	0	0	0	0	0	1	0	0
GOTERM_BP_FAT	GO:0008104~protein localization	0.0656008	FGF10	-1	0	0	0	0	0	-1	0	0
GOTERM_BP_FAT	GO:0006915~apoptosis	0.0685089	GPX1	-1	0	0	0	0	0	-1	0	0
GOTERM_BP_FAT	GO:0006915~apoptosis	0.0685089	MEF2A	-1	0	0	0	0	0	-1	0	0
GOTERM_BP_FAT	GO:0006915~apoptosis	0.0685089	CASP9	-1	0	0	0	0	0	-1	0	0
GOTERM_BP_FAT	GO:0006915~apoptosis	0.0685089	BCAP29	1	0	0	0	0	0	1	0	0
GOTERM_BP_FAT	GO:0006915~apoptosis	0.0685089	PAWR	-1	0	0	0	0	0	-1	0	0
GOTERM_BP_FAT	GO:0007389~pattern specification process	0.0691015	SMO	1	0	0	0	0	0	1	0	0
GOTERM_BP_FAT	GO:0007389~pattern specification process	0.0691015	TSHZ1	-1	0	0	0	0	0	-1	0	0
GOTERM_BP_FAT	GO:0007389~pattern specification process	0.0691015	FGF10	-1	0	0	0	0	0	-1	0	0
GOTERM_BP_FAT	GO:0007389~pattern specification process	0.0691015	RFX3	0	-1	0	0	0	0	-1	0	0
GOTERM_BP_FAT	GO:0007389~pattern specification process	0.0691015	RBM15	-1	0	0	0	0	0	-1	0	0
GOTERM_BP_FAT	GO:0016192~vesicle-mediated transport	0.0691295	TRPC2	1	0	0	0	0	0	1	0	0
GOTERM_BP_FAT	GO:0016192~vesicle-mediated transport	0.0691295	CORO1C	-1	0	0	0	0	0	-1	0	0
GOTERM_BP_FAT	GO:0016192~vesicle-mediated transport	0.0691295	CTTN	-1	0	0	0	1	0	-1	0	0
GOTERM_BP_FAT	GO:0016192~vesicle-mediated transport	0.0691295	EXOC7	0	0	0	1	0	0	1	0	0
GOTERM_BP_FAT	GO:0016192~vesicle-mediated transport	0.0691295	ITGAV	0	-1	0	0	0	0	-1	0	0
GOTERM_BP_FAT	GO:0016192~vesicle-mediated transport	0.0691295	WASF2	1	0	0	0	0	0	1	0	0
GOTERM_BP_FAT	GO:0016192~vesicle-mediated transport	0.0691295	BCAP29	1	0	0	0	0	0	1	0	0
GOTERM_BP_FAT	GO:0030855~epithelial cell differentiation	0.0698694	GPX1	-1	0	0	0	0	0	-1	0	0
GOTERM_BP_FAT	GO:0030855~epithelial cell differentiation	0.0698694	XBP1	0	0	0	0	0	1	-1	0	1
GOTERM_BP_FAT	GO:0030855~epithelial cell differentiation	0.0698694	FGF10	-1	0	0	0	0	0	-1	0	0
GOTERM_BP_FAT	GO:0050727~regulation of inflammatory response	0.0717612	GPX1	-1	0	0	0	0	0	-1	0	0
GOTERM_BP_FAT	GO:0012501~programmed cell death	0.0735695	GPX1	-1	0	0	0	0	0	-1	0	0
GOTERM_BP_FAT	GO:0012501~programmed cell death	0.0735695	MEF2A	-1	0	0	0	0	0	-1	0	0
GOTERM_BP_FAT	GO:0012501~programmed cell death	0.0735695	CASP9	-1	0	0	0	0	0	-1	0	0
GOTERM_BP_FAT	GO:0012501~programmed cell death	0.0735695	BCAP29	1	0	0	0	0	0	1	0	0
GOTERM_BP_FAT	GO:0012501~programmed cell death	0.0735695	PAWR	-1	0	0	0	0	0	-1	0	0
GOTERM_BP_FAT	GO:0042325~regulation of phosphorylation	0.0741096	ATXN7	1	0	0	0	0	1	1	0	0
GOTERM_BP_FAT	GO:0042325~regulation of phosphorylation	0.0741096	DUSP16	1	0	0	0	0	0	1	0	0
GOTERM_BP_FAT	GO:0008211~glucocorticoid metabolic process	0.0746655	YWHAH	-1	0	0	0	0	0	-1	0	0
GOTERM_BP_FAT	GO:0045333~cellular respiration	0.0761821	SLC25A12	-1	0	0	0	0	0	-1	0	0
GOTERM_BP_FAT	GO:0045333~cellular respiration	0.0761821	COX10	1	0	0	0	0	0	1	0	0
GOTERM_BP_FAT	GO:0045333~cellular respiration	0.0761821	SUCLG1	0	-1	0	0	0	0	-1	0	0
GOTERM_BP_FAT	GO:0044092~negative regulation of molecular function	0.0823999	SMO	1	0	0	0	0	0	1	0	0
GOTERM_BP_FAT	GO:0044092~negative regulation of molecular function	0.0823999	DUSP16	1	0	0	0	0	0	1	0	0
GOTERM_BP_FAT	GO:0051028~mRNA transport	0.0829705	POM121	-1	0	0	0	0	0	-1	0	0
GOTERM_BP_FAT	GO:0051174~regulation of phosphorus metabolic process	0.0837943	ATXN7	1	0	0	0	0	1	1	0	0
GOTERM_BP_FAT	GO:0051174~regulation of phosphorus metabolic process	0.0837943	DUSP16	1	0	0	0	0	0	1	0	0
GOTERM_BP_FAT	GO:0019220~regulation of phosphate metabolic process	0.0837943	ATXN7	1	0	0	0	0	1	1	0	0
GOTERM_BP_FAT	GO:0019220~regulation of phosphate metabolic process	0.0837943	DUSP16	1	0	0	0	0	0	1	0	0
GOTERM_BP_FAT	GO:0006605~protein targeting	0.0838485	FGF10	-1	0	0	0	0	0	-1	0	0
GOTERM_BP_FAT	GO:0045449~regulation of transcription	0.0842191	ATF7IP	1	0	0	0	0	0	1	0	0
GOTERM_BP_FAT	GO:0045449~regulation of transcription	0.0842191	PTOV1	-1	0	0	0	0	0	-1	0	0
GOTERM_BP_FAT	GO:0045449~regulation of transcription	0.0842191	MEF2A	-1	0	0	0	0	0	-1	0	0
GOTERM_BP_FAT	GO:0045449~regulation of transcription	0.0842191	TSHZ1	-1	0	0	0	0	0	-1	0	0
GOTERM_BP_FAT	GO:0045449~regulation of transcription	0.0842191	FGF10	-1	0	0	0	0	0	-1	0	0
GOTERM_BP_FAT	GO:0045449~regulation of transcription	0.0842191	SMYD1	-1	0	0	0	0	0	-1	0	0
GOTERM_BP_FAT	GO:0045449~regulation of transcription	0.0842191	PAWR	-1	0	0	0	0	0	-1	0	0
GOTERM_BP_FAT	GO:0045449~regulation of transcription	0.0842191	HMGA2	-1	0	0	0	0	0	-1	0	0
GOTERM_BP_FAT	GO:0045449~regulation of transcription	0.0842191	GTF2B	-1	0	0	0	0	0	-1	0	0
GOTERM_BP_FAT	GO:0045449~regulation of transcription	0.0842191	SMO	1	0	0	0	0	0	1	0	0
GOTERM_BP_FAT	GO:0045449~regulation of transcription	0.0842191	NCOA1	0	0	0	0	0	1	0	0	1
GOTERM_BP_FAT	GO:0045449~regulation of transcription	0.0842191	TCF20	0	-1	0	0	0	0	-1	0	0
GOTERM_BP_FAT	GO:0045449~regulation of transcription	0.0842191	YWHAH	-1	0	0	0	0	0	-1	0	0
GOTERM_BP_FAT	GO:0045449~regulation of transcription	0.0842191	SMARCD2	-1	0	0	0	0	0	-1	0	0
GOTERM_BP_FAT	GO:0045449~regulation of transcription	0.0842191	XBP1	0	0	0	0	0	1	-1	0	1
GOTERM_BP_FAT	GO:0045449~regulation of transcription	0.0842191	ATXN7	1	0	0	0	0	1	1	0	0
GOTERM_BP_FAT	GO:0045449~regulation of transcription	0.0842191	RFX3	0	-1	0	0	0	0	-1	0	0
GOTERM_BP_FAT	GO:0045449~regulation of transcription	0.0842191	TCEB1	-1	0	0	0	0	0	-1	0	0
GOTERM_BP_FAT	GO:0045449~regulation of transcription	0.0842191	RBM15	-1	0	0	0	0	0	-1	0	0
GOTERM_BP_FAT	GO:0046824~positive regulation of nucleocytoplasmic transport	0.0889221	SMO	1	0	0	0	0	0	1	0	0
GOTERM_BP_FAT	GO:0050657~nucleic acid transport	0.0922964	POM121	-1	0	0	0	0	0	-1	0	0
GOTERM_BP_FAT	GO:0051236~establishment of RNA localization	0.0922964	POM121	-1	0	0	0	0	0	-1	0	0
GOTERM_BP_FAT	GO:0050658~RNA transport	0.0922964	POM121	-1	0	0	0	0	0	-1	0	0
GOTERM_BP_FAT	GO:0006403~RNA localization	0.094674	POM121	-1	0	0	0	0	0	-1	0	0
GOTERM_BP_FAT	GO:0006783~heme biosynthetic process	0.0959686	ALAS1	-1	0	0	0	0	0	-1	0	0
GOTERM_BP_FAT	GO:0006783~heme biosynthetic process	0.0959686	COX10	1	0	0	0	0	0	1	0	0
GOTERM_BP_FAT	GO:0008219~cell death	0.0975005	GPX1	-1	0	0	0	0	0	-1	0	0
GOTERM_BP_FAT	GO:0008219~cell death	0.0975005	MEF2A	-1	0	0	0	0	0	-1	0	0
GOTERM_BP_FAT	GO:0008219~cell death	0.0975005	CASP9	-1	0	0	0	0	0	-1	0	0
GOTERM_BP_FAT	GO:0008219~cell death	0.0975005	BCAP29	1	0	0	0	0	0	1	0	0
GOTERM_BP_FAT	GO:0008219~cell death	0.0975005	PAWR	-1	0	0	0	0	0	-1	0	0
BIOCARTA	m_MITRPathway:Signal Dependent Regulation of Myogenesis by Corepressor MITR	0.0706276	MEF2A	-1	0	0	0	0	0	-1	0	0
BIOCARTA	m_MITRPathway:Signal Dependent Regulation of Myogenesis by Corepressor MITR	0.0706276	YWHAH	-1	0	0	0	0	0	-1	0	0

## Sheet: FemaleMouse_16v6
category	term	EaseScore	Genes	AG_16v6	CE_16v6	CR_16v6	GO_16v6	HI_16v6	KI_16v6	LI_16v6	LU_16v6	MU_16v6	SC_16v6	TH_16v6
SP_PIR_KEYWORDS	acetylation	1.4927e-07	NCBP2	0	-1	0	0	0	0	0	0	-1	0	0
SP_PIR_KEYWORDS	acetylation	1.4927e-07	FIGNL1	0	0	0	0	0	-1	0	0	-1	0	0
SP_PIR_KEYWORDS	acetylation	1.4927e-07	SNX1	0	-1	0	0	0	0	0	0	-1	0	0
SP_PIR_KEYWORDS	acetylation	1.4927e-07	PDLIM1	0	0	0	0	0	-1	0	0	-1	0	0
SP_PIR_KEYWORDS	acetylation	1.4927e-07	RANBP9	0	-1	0	1	0	0	0	0	-1	0	0
SP_PIR_KEYWORDS	acetylation	1.4927e-07	TIMM9	0	-1	0	0	0	0	0	0	-1	0	0
SP_PIR_KEYWORDS	acetylation	1.4927e-07	TGM2	0	-1	0	0	0	0	0	0	-1	0	0
SP_PIR_KEYWORDS	acetylation	1.4927e-07	ATP5L	0	0	-1	0	0	0	0	0	-1	0	0
SP_PIR_KEYWORDS	acetylation	1.4927e-07	ACADM	0	-1	0	0	0	0	0	0	-1	0	0
SP_PIR_KEYWORDS	acetylation	1.4927e-07	LIG3	0	0	0	0	0	0	0	0	-1	0	-1
SP_PIR_KEYWORDS	acetylation	1.4927e-07	SLC9A3R1	0	1	0	0	0	0	0	0	1	0	0
SP_PIR_KEYWORDS	acetylation	1.4927e-07	COMMD3	0	0	0	0	0	-1	0	0	-1	0	0
SP_PIR_KEYWORDS	acetylation	1.4927e-07	RPS11	0	-1	0	0	0	0	0	0	-1	0	0
SP_PIR_KEYWORDS	acetylation	1.4927e-07	DIAP2	0	1	0	0	0	0	0	0	1	0	0
SP_PIR_KEYWORDS	phosphoprotein	1.05271e-05	NCBP2	0	-1	0	0	0	0	0	0	-1	0	0
SP_PIR_KEYWORDS	phosphoprotein	1.05271e-05	FIGNL1	0	0	0	0	0	-1	0	0	-1	0	0
SP_PIR_KEYWORDS	phosphoprotein	1.05271e-05	PDLIM1	0	0	0	0	0	-1	0	0	-1	0	0
SP_PIR_KEYWORDS	phosphoprotein	1.05271e-05	SYT7	0	1	0	0	0	0	0	0	1	0	0
SP_PIR_KEYWORDS	phosphoprotein	1.05271e-05	WARS	0	-1	0	0	0	0	0	0	-1	0	0
SP_PIR_KEYWORDS	phosphoprotein	1.05271e-05	RANBP9	0	-1	0	1	0	0	0	0	-1	0	0
SP_PIR_KEYWORDS	phosphoprotein	1.05271e-05	PGRMC1	0	0	0	0	-1	0	0	0	-1	0	0
SP_PIR_KEYWORDS	phosphoprotein	1.05271e-05	IRAK1	0	1	0	0	0	0	0	0	0	1	0
SP_PIR_KEYWORDS	phosphoprotein	1.05271e-05	LIG3	0	0	0	0	0	0	0	0	-1	0	-1
SP_PIR_KEYWORDS	phosphoprotein	1.05271e-05	SLC9A3R1	0	1	0	0	0	0	0	0	1	0	0
SP_PIR_KEYWORDS	phosphoprotein	1.05271e-05	SMO	0	0	0	-1	0	0	0	0	-1	0	0
SP_PIR_KEYWORDS	phosphoprotein	1.05271e-05	NCOA1	0	0	0	0	0	-1	0	-1	0	0	0
SP_PIR_KEYWORDS	phosphoprotein	1.05271e-05	JUN	1	0	0	-1	0	0	0	0	0	0	-1
SP_PIR_KEYWORDS	phosphoprotein	1.05271e-05	PRKRIP1	0	1	0	0	0	0	0	0	1	0	0
SP_PIR_KEYWORDS	phosphoprotein	1.05271e-05	RPS11	0	-1	0	0	0	0	0	0	-1	0	0
SP_PIR_KEYWORDS	phosphoprotein	1.05271e-05	REV3L	0	0	0	0	-1	0	0	0	-1	0	0
SP_PIR_KEYWORDS	phosphoprotein	1.05271e-05	EXOC7	0	0	0	0	0	-1	0	0	-1	0	0
SP_PIR_KEYWORDS	phosphoprotein	1.05271e-05	SNX1	0	-1	0	0	0	0	0	0	-1	0	0
SP_PIR_KEYWORDS	phosphoprotein	1.05271e-05	BC017647	-1	0	0	-1	0	0	0	0	0	0	0
SP_PIR_KEYWORDS	phosphoprotein	1.05271e-05	TGM2	0	-1	0	0	0	0	0	0	-1	0	0
SP_PIR_KEYWORDS	phosphoprotein	1.05271e-05	BCAS3	0	0	0	0	-1	0	0	0	-1	0	0
SP_PIR_KEYWORDS	phosphoprotein	1.05271e-05	APC	0	0	0	0	0	-1	0	0	-1	0	0
SP_PIR_KEYWORDS	phosphoprotein	1.05271e-05	BCKDHA	0	0	0	0	0	-1	0	0	-1	0	0
SP_PIR_KEYWORDS	phosphoprotein	1.05271e-05	FPGS	0	-1	0	0	0	0	0	0	-1	0	0
SP_PIR_KEYWORDS	phosphoprotein	1.05271e-05	DIAP2	0	1	0	0	0	0	0	0	1	0	0
SP_PIR_KEYWORDS	phosphoprotein	1.05271e-05	SLC5A10	0	0	0	0	0	-1	0	0	-1	0	0
SP_PIR_KEYWORDS	mitochondrion	0.00214139	BCKDHA	0	0	0	0	0	-1	0	0	-1	0	0
SP_PIR_KEYWORDS	mitochondrion	0.00214139	ACADM	0	-1	0	0	0	0	0	0	-1	0	0
SP_PIR_KEYWORDS	mitochondrion	0.00214139	COX10	0	0	0	-1	0	0	0	0	-1	0	0
SP_PIR_KEYWORDS	mitochondrion	0.00214139	SLC25A36	0	-1	0	0	0	0	0	0	-1	0	0
SP_PIR_KEYWORDS	mitochondrion	0.00214139	TIMM9	0	-1	0	0	0	0	0	0	-1	0	0
SP_PIR_KEYWORDS	mitochondrion	0.00214139	MRPL49	0	0	0	1	0	0	-1	0	0	0	0
SP_PIR_KEYWORDS	mitochondrion	0.00214139	ATP5L	0	0	-1	0	0	0	0	0	-1	0	0
SP_PIR_KEYWORDS	mitochondrion	0.00214139	FPGS	0	-1	0	0	0	0	0	0	-1	0	0
SP_PIR_KEYWORDS	transit peptide	0.0203345	BCKDHA	0	0	0	0	0	-1	0	0	-1	0	0
SP_PIR_KEYWORDS	transit peptide	0.0203345	ACADM	0	-1	0	0	0	0	0	0	-1	0	0
SP_PIR_KEYWORDS	transit peptide	0.0203345	COX10	0	0	0	-1	0	0	0	0	-1	0	0
SP_PIR_KEYWORDS	transit peptide	0.0203345	FPGS	0	-1	0	0	0	0	0	0	-1	0	0
SP_PIR_KEYWORDS	transport	0.0409807	NCBP2	0	-1	0	0	0	0	0	0	-1	0	0
SP_PIR_KEYWORDS	transport	0.0409807	EXOC7	0	0	0	0	0	-1	0	0	-1	0	0
SP_PIR_KEYWORDS	transport	0.0409807	SNX1	0	-1	0	0	0	0	0	0	-1	0	0
SP_PIR_KEYWORDS	transport	0.0409807	KCNK6	0	1	0	0	0	0	0	0	1	0	0
SP_PIR_KEYWORDS	transport	0.0409807	SLC25A36	0	-1	0	0	0	0	0	0	-1	0	0
SP_PIR_KEYWORDS	transport	0.0409807	TIMM9	0	-1	0	0	0	0	0	0	-1	0	0
SP_PIR_KEYWORDS	transport	0.0409807	ATP5L	0	0	-1	0	0	0	0	0	-1	0	0
SP_PIR_KEYWORDS	transport	0.0409807	SLC5A10	0	0	0	0	0	-1	0	0	-1	0	0
SP_PIR_KEYWORDS	mitochondrion inner membrane	0.0470101	SLC25A36	0	-1	0	0	0	0	0	0	-1	0	0
SP_PIR_KEYWORDS	mitochondrion inner membrane	0.0470101	TIMM9	0	-1	0	0	0	0	0	0	-1	0	0
SP_PIR_KEYWORDS	mitochondrion inner membrane	0.0470101	ATP5L	0	0	-1	0	0	0	0	0	-1	0	0
SP_PIR_KEYWORDS	thiol protease	0.0606798	USP27X	-1	0	0	-1	0	0	1	0	0	0	0
SP_PIR_KEYWORDS	ligase	0.0643066	WARS	0	-1	0	0	0	0	0	0	-1	0	0
SP_PIR_KEYWORDS	ligase	0.0643066	LIG3	0	0	0	0	0	0	0	0	-1	0	-1
SP_PIR_KEYWORDS	ligase	0.0643066	FPGS	0	-1	0	0	0	0	0	0	-1	0	0
SP_PIR_KEYWORDS	mRNA transport	0.0727482	NCBP2	0	-1	0	0	0	0	0	0	-1	0	0
SP_PIR_KEYWORDS	angiogenesis	0.0769944	WARS	0	-1	0	0	0	0	0	0	-1	0	0
SP_PIR_KEYWORDS	cytoplasm	0.080835	NCBP2	0	-1	0	0	0	0	0	0	-1	0	0
SP_PIR_KEYWORDS	cytoplasm	0.080835	EXOC7	0	0	0	0	0	-1	0	0	-1	0	0
SP_PIR_KEYWORDS	cytoplasm	0.080835	PDLIM1	0	0	0	0	0	-1	0	0	-1	0	0
SP_PIR_KEYWORDS	cytoplasm	0.080835	CXXC5	0	-1	0	0	0	0	0	0	-1	0	0
SP_PIR_KEYWORDS	cytoplasm	0.080835	WARS	0	-1	0	0	0	0	0	0	-1	0	0
SP_PIR_KEYWORDS	cytoplasm	0.080835	RANBP9	0	-1	0	1	0	0	0	0	-1	0	0
SP_PIR_KEYWORDS	cytoplasm	0.080835	FPGS	0	-1	0	0	0	0	0	0	-1	0	0
SP_PIR_KEYWORDS	translocation	0.0835061	TIMM9	0	-1	0	0	0	0	0	0	-1	0	0
SP_PIR_KEYWORDS	heme biosynthesis	0.0919924	COX10	0	0	0	-1	0	0	0	0	-1	0	0
SP_PIR_KEYWORDS	ubl conjugation	0.0941001	IRAK1	0	1	0	0	0	0	0	0	0	1	0
SP_PIR_KEYWORDS	ubl conjugation	0.0941001	NCOA1	0	0	0	0	0	-1	0	-1	0	0	0
SP_PIR_KEYWORDS	ubl conjugation	0.0941001	RANBP9	0	-1	0	1	0	0	0	0	-1	0	0
SP_PIR_KEYWORDS	ubl conjugation	0.0941001	APC	0	0	0	0	0	-1	0	0	-1	0	0
KEGG_PATHWAY	mmu05200:Pathways in cancer	0.00889058	SMO	0	0	0	-1	0	0	0	0	-1	0	0
KEGG_PATHWAY	mmu05200:Pathways in cancer	0.00889058	JUN	1	0	0	-1	0	0	0	0	0	0	-1
KEGG_PATHWAY	mmu05200:Pathways in cancer	0.00889058	APC	0	0	0	0	0	-1	0	0	-1	0	0
KEGG_PATHWAY	mmu04810:Regulation of actin cytoskeleton	0.0487414	DIAP2	0	1	0	0	0	0	0	0	1	0	0
KEGG_PATHWAY	mmu04810:Regulation of actin cytoskeleton	0.0487414	APC	0	0	0	0	0	-1	0	0	-1	0	0
KEGG_PATHWAY	mmu05016:Huntington's disease	0.0876513	TGM2	0	-1	0	0	0	0	0	0	-1	0	0
GOTERM_BP_FAT	GO:0048514~blood vessel morphogenesis	2.22167e-05	SMO	0	0	0	-1	0	0	0	0	-1	0	0
GOTERM_BP_FAT	GO:0048514~blood vessel morphogenesis	2.22167e-05	WARS	0	-1	0	0	0	0	0	0	-1	0	0
GOTERM_BP_FAT	GO:0048514~blood vessel morphogenesis	2.22167e-05	TGM2	0	-1	0	0	0	0	0	0	-1	0	0
GOTERM_BP_FAT	GO:0001568~blood vessel development	0.000112499	SMO	0	0	0	-1	0	0	0	0	-1	0	0
GOTERM_BP_FAT	GO:0001568~blood vessel development	0.000112499	WARS	0	-1	0	0	0	0	0	0	-1	0	0
GOTERM_BP_FAT	GO:0001568~blood vessel development	0.000112499	TGM2	0	-1	0	0	0	0	0	0	-1	0	0
GOTERM_BP_FAT	GO:0001944~vasculature development	0.00013523	SMO	0	0	0	-1	0	0	0	0	-1	0	0
GOTERM_BP_FAT	GO:0001944~vasculature development	0.00013523	WARS	0	-1	0	0	0	0	0	0	-1	0	0
GOTERM_BP_FAT	GO:0001944~vasculature development	0.00013523	TGM2	0	-1	0	0	0	0	0	0	-1	0	0
GOTERM_BP_FAT	GO:0046907~intracellular transport	0.000491664	NCBP2	0	-1	0	0	0	0	0	0	-1	0	0
GOTERM_BP_FAT	GO:0046907~intracellular transport	0.000491664	TIMM9	0	-1	0	0	0	0	0	0	-1	0	0
GOTERM_BP_FAT	GO:0046907~intracellular transport	0.000491664	SNX1	0	-1	0	0	0	0	0	0	-1	0	0
GOTERM_BP_FAT	GO:0001525~angiogenesis	0.00368296	WARS	0	-1	0	0	0	0	0	0	-1	0	0
GOTERM_BP_FAT	GO:0001667~ameboidal cell migration	0.00502756	SMO	0	0	0	-1	0	0	0	0	-1	0	0
GOTERM_BP_FAT	GO:0016044~membrane organization	0.00512493	TIMM9	0	-1	0	0	0	0	0	0	-1	0	0
GOTERM_BP_FAT	GO:0016044~membrane organization	0.00512493	SYT7	0	1	0	0	0	0	0	0	1	0	0
GOTERM_BP_FAT	GO:0031667~response to nutrient levels	0.012093	BCKDHA	0	0	0	0	0	-1	0	0	-1	0	0
GOTERM_BP_FAT	GO:0031667~response to nutrient levels	0.012093	ACADM	0	-1	0	0	0	0	0	0	-1	0	0
GOTERM_BP_FAT	GO:0031667~response to nutrient levels	0.012093	DDAH2	0	0	0	1	0	-1	0	0	-1	0	0
GOTERM_BP_FAT	GO:0042326~negative regulation of phosphorylation	0.0183073	JUN	1	0	0	-1	0	0	0	0	0	0	-1
GOTERM_BP_FAT	GO:0042326~negative regulation of phosphorylation	0.0183073	PRKRIP1	0	1	0	0	0	0	0	0	1	0	0
GOTERM_BP_FAT	GO:0009991~response to extracellular stimulus	0.0196257	BCKDHA	0	0	0	0	0	-1	0	0	-1	0	0
GOTERM_BP_FAT	GO:0009991~response to extracellular stimulus	0.0196257	ACADM	0	-1	0	0	0	0	0	0	-1	0	0
GOTERM_BP_FAT	GO:0009991~response to extracellular stimulus	0.0196257	DDAH2	0	0	0	1	0	-1	0	0	-1	0	0
GOTERM_BP_FAT	GO:0006886~intracellular protein transport	0.0201109	TIMM9	0	-1	0	0	0	0	0	0	-1	0	0
GOTERM_BP_FAT	GO:0006886~intracellular protein transport	0.0201109	SNX1	0	-1	0	0	0	0	0	0	-1	0	0
GOTERM_BP_FAT	GO:0045936~negative regulation of phosphate metabolic process	0.0209656	JUN	1	0	0	-1	0	0	0	0	0	0	-1
GOTERM_BP_FAT	GO:0045936~negative regulation of phosphate metabolic process	0.0209656	PRKRIP1	0	1	0	0	0	0	0	0	1	0	0
GOTERM_BP_FAT	GO:0010563~negative regulation of phosphorus metabolic process	0.0209656	JUN	1	0	0	-1	0	0	0	0	0	0	-1
GOTERM_BP_FAT	GO:0010563~negative regulation of phosphorus metabolic process	0.0209656	PRKRIP1	0	1	0	0	0	0	0	0	1	0	0
GOTERM_BP_FAT	GO:0010557~positive regulation of macromolecule biosynthetic process	0.0213993	BCKDHA	0	0	0	0	0	-1	0	0	-1	0	0
GOTERM_BP_FAT	GO:0010557~positive regulation of macromolecule biosynthetic process	0.0213993	SMO	0	0	0	-1	0	0	0	0	-1	0	0
GOTERM_BP_FAT	GO:0010557~positive regulation of macromolecule biosynthetic process	0.0213993	NCOA1	0	0	0	0	0	-1	0	-1	0	0	0
GOTERM_BP_FAT	GO:0010557~positive regulation of macromolecule biosynthetic process	0.0213993	JUN	1	0	0	-1	0	0	0	0	0	0	-1
GOTERM_BP_FAT	GO:0048870~cell motility	0.0227698	SMO	0	0	0	-1	0	0	0	0	-1	0	0
GOTERM_BP_FAT	GO:0048870~cell motility	0.0227698	APC	0	0	0	0	0	-1	0	0	-1	0	0
GOTERM_BP_FAT	GO:0051674~localization of cell	0.0227698	SMO	0	0	0	-1	0	0	0	0	-1	0	0
GOTERM_BP_FAT	GO:0051674~localization of cell	0.0227698	APC	0	0	0	0	0	-1	0	0	-1	0	0
GOTERM_BP_FAT	GO:0006928~cell motion	0.0235939	SMO	0	0	0	-1	0	0	0	0	-1	0	0
GOTERM_BP_FAT	GO:0006928~cell motion	0.0235939	APC	0	0	0	0	0	-1	0	0	-1	0	0
GOTERM_BP_FAT	GO:0006511~ubiquitin-dependent protein catabolic process	0.0237295	USP27X	-1	0	0	-1	0	0	1	0	0	0	0
GOTERM_BP_FAT	GO:0007431~salivary gland development	0.0237742	TGM2	0	-1	0	0	0	0	0	0	-1	0	0
GOTERM_BP_FAT	GO:0010604~positive regulation of macromolecule metabolic process	0.0243931	BCKDHA	0	0	0	0	0	-1	0	0	-1	0	0
GOTERM_BP_FAT	GO:0010604~positive regulation of macromolecule metabolic process	0.0243931	SMO	0	0	0	-1	0	0	0	0	-1	0	0
GOTERM_BP_FAT	GO:0010604~positive regulation of macromolecule metabolic process	0.0243931	NCOA1	0	0	0	0	0	-1	0	-1	0	0	0
GOTERM_BP_FAT	GO:0010604~positive regulation of macromolecule metabolic process	0.0243931	JUN	1	0	0	-1	0	0	0	0	0	0	-1
GOTERM_BP_FAT	GO:0010604~positive regulation of macromolecule metabolic process	0.0243931	APC	0	0	0	0	0	-1	0	0	-1	0	0
GOTERM_BP_FAT	GO:0031328~positive regulation of cellular biosynthetic process	0.0269381	BCKDHA	0	0	0	0	0	-1	0	0	-1	0	0
GOTERM_BP_FAT	GO:0031328~positive regulation of cellular biosynthetic process	0.0269381	SMO	0	0	0	-1	0	0	0	0	-1	0	0
GOTERM_BP_FAT	GO:0031328~positive regulation of cellular biosynthetic process	0.0269381	NCOA1	0	0	0	0	0	-1	0	-1	0	0	0
GOTERM_BP_FAT	GO:0031328~positive regulation of cellular biosynthetic process	0.0269381	JUN	1	0	0	-1	0	0	0	0	0	0	-1
GOTERM_BP_FAT	GO:0009891~positive regulation of biosynthetic process	0.028327	BCKDHA	0	0	0	0	0	-1	0	0	-1	0	0
GOTERM_BP_FAT	GO:0009891~positive regulation of biosynthetic process	0.028327	SMO	0	0	0	-1	0	0	0	0	-1	0	0
GOTERM_BP_FAT	GO:0009891~positive regulation of biosynthetic process	0.028327	NCOA1	0	0	0	0	0	-1	0	-1	0	0	0
GOTERM_BP_FAT	GO:0009891~positive regulation of biosynthetic process	0.028327	JUN	1	0	0	-1	0	0	0	0	0	0	-1
GOTERM_BP_FAT	GO:0034613~cellular protein localization	0.028376	TIMM9	0	-1	0	0	0	0	0	0	-1	0	0
GOTERM_BP_FAT	GO:0034613~cellular protein localization	0.028376	SNX1	0	-1	0	0	0	0	0	0	-1	0	0
GOTERM_BP_FAT	GO:0015031~protein transport	0.0288659	EXOC7	0	0	0	0	0	-1	0	0	-1	0	0
GOTERM_BP_FAT	GO:0015031~protein transport	0.0288659	TIMM9	0	-1	0	0	0	0	0	0	-1	0	0
GOTERM_BP_FAT	GO:0015031~protein transport	0.0288659	SNX1	0	-1	0	0	0	0	0	0	-1	0	0
GOTERM_BP_FAT	GO:0070727~cellular macromolecule localization	0.0291866	TIMM9	0	-1	0	0	0	0	0	0	-1	0	0
GOTERM_BP_FAT	GO:0070727~cellular macromolecule localization	0.0291866	SNX1	0	-1	0	0	0	0	0	0	-1	0	0
GOTERM_BP_FAT	GO:0045184~establishment of protein localization	0.0302063	EXOC7	0	0	0	0	0	-1	0	0	-1	0	0
GOTERM_BP_FAT	GO:0045184~establishment of protein localization	0.0302063	TIMM9	0	-1	0	0	0	0	0	0	-1	0	0
GOTERM_BP_FAT	GO:0045184~establishment of protein localization	0.0302063	SNX1	0	-1	0	0	0	0	0	0	-1	0	0
GOTERM_BP_FAT	GO:0045941~positive regulation of transcription	0.0306736	BCKDHA	0	0	0	0	0	-1	0	0	-1	0	0
GOTERM_BP_FAT	GO:0045941~positive regulation of transcription	0.0306736	SMO	0	0	0	-1	0	0	0	0	-1	0	0
GOTERM_BP_FAT	GO:0045941~positive regulation of transcription	0.0306736	NCOA1	0	0	0	0	0	-1	0	-1	0	0	0
GOTERM_BP_FAT	GO:0045941~positive regulation of transcription	0.0306736	JUN	1	0	0	-1	0	0	0	0	0	0	-1
GOTERM_BP_FAT	GO:0070271~protein complex biogenesis	0.031313	COX10	0	0	0	-1	0	0	0	0	-1	0	0
GOTERM_BP_FAT	GO:0070271~protein complex biogenesis	0.031313	TGM2	0	-1	0	0	0	0	0	0	-1	0	0
GOTERM_BP_FAT	GO:0070271~protein complex biogenesis	0.031313	DIAP2	0	1	0	0	0	0	0	0	1	0	0
GOTERM_BP_FAT	GO:0070271~protein complex biogenesis	0.031313	APC	0	0	0	0	0	-1	0	0	-1	0	0
GOTERM_BP_FAT	GO:0006461~protein complex assembly	0.031313	COX10	0	0	0	-1	0	0	0	0	-1	0	0
GOTERM_BP_FAT	GO:0006461~protein complex assembly	0.031313	TGM2	0	-1	0	0	0	0	0	0	-1	0	0
GOTERM_BP_FAT	GO:0006461~protein complex assembly	0.031313	DIAP2	0	1	0	0	0	0	0	0	1	0	0
GOTERM_BP_FAT	GO:0006461~protein complex assembly	0.031313	APC	0	0	0	0	0	-1	0	0	-1	0	0
GOTERM_BP_FAT	GO:0010627~regulation of protein kinase cascade	0.0320846	IRAK1	0	1	0	0	0	0	0	0	0	1	0
GOTERM_BP_FAT	GO:0010627~regulation of protein kinase cascade	0.0320846	TGM2	0	-1	0	0	0	0	0	0	-1	0	0
GOTERM_BP_FAT	GO:0010627~regulation of protein kinase cascade	0.0320846	APC	0	0	0	0	0	-1	0	0	-1	0	0
GOTERM_BP_FAT	GO:0010628~positive regulation of gene expression	0.0351606	BCKDHA	0	0	0	0	0	-1	0	0	-1	0	0
GOTERM_BP_FAT	GO:0010628~positive regulation of gene expression	0.0351606	SMO	0	0	0	-1	0	0	0	0	-1	0	0
GOTERM_BP_FAT	GO:0010628~positive regulation of gene expression	0.0351606	NCOA1	0	0	0	0	0	-1	0	-1	0	0	0
GOTERM_BP_FAT	GO:0010628~positive regulation of gene expression	0.0351606	JUN	1	0	0	-1	0	0	0	0	0	0	-1
GOTERM_BP_FAT	GO:0006412~translation	0.0371756	WARS	0	-1	0	0	0	0	0	0	-1	0	0
GOTERM_BP_FAT	GO:0006412~translation	0.0371756	MRPL49	0	0	0	1	0	0	-1	0	0	0	0
GOTERM_BP_FAT	GO:0006412~translation	0.0371756	RPS11	0	-1	0	0	0	0	0	0	-1	0	0
GOTERM_BP_FAT	GO:0016477~cell migration	0.0383818	SMO	0	0	0	-1	0	0	0	0	-1	0	0
GOTERM_BP_FAT	GO:0016477~cell migration	0.0383818	APC	0	0	0	0	0	-1	0	0	-1	0	0
GOTERM_BP_FAT	GO:0035272~exocrine system development	0.0398932	TGM2	0	-1	0	0	0	0	0	0	-1	0	0
GOTERM_BP_FAT	GO:0006839~mitochondrial transport	0.041681	TIMM9	0	-1	0	0	0	0	0	0	-1	0	0
GOTERM_BP_FAT	GO:0007368~determination of left/right symmetry	0.0434986	SMO	0	0	0	-1	0	0	0	0	-1	0	0
GOTERM_BP_FAT	GO:0045785~positive regulation of cell adhesion	0.0434986	TGM2	0	-1	0	0	0	0	0	0	-1	0	0
GOTERM_BP_FAT	GO:0045785~positive regulation of cell adhesion	0.0434986	APC	0	0	0	0	0	-1	0	0	-1	0	0
GOTERM_BP_FAT	GO:0045935~positive regulation of nucleobase, nucleoside, nucleotide and nucleic acid metabolic process	0.0437374	BCKDHA	0	0	0	0	0	-1	0	0	-1	0	0
GOTERM_BP_FAT	GO:0045935~positive regulation of nucleobase, nucleoside, nucleotide and nucleic acid metabolic process	0.0437374	SMO	0	0	0	-1	0	0	0	0	-1	0	0
GOTERM_BP_FAT	GO:0045935~positive regulation of nucleobase, nucleoside, nucleotide and nucleic acid metabolic process	0.0437374	NCOA1	0	0	0	0	0	-1	0	-1	0	0	0
GOTERM_BP_FAT	GO:0045935~positive regulation of nucleobase, nucleoside, nucleotide and nucleic acid metabolic process	0.0437374	JUN	1	0	0	-1	0	0	0	0	0	0	-1
GOTERM_BP_FAT	GO:0009799~determination of symmetry	0.0453452	SMO	0	0	0	-1	0	0	0	0	-1	0	0
GOTERM_BP_FAT	GO:0009855~determination of bilateral symmetry	0.0453452	SMO	0	0	0	-1	0	0	0	0	-1	0	0
GOTERM_BP_FAT	GO:0032101~regulation of response to external stimulus	0.0455153	TGM2	0	-1	0	0	0	0	0	0	-1	0	0
GOTERM_BP_FAT	GO:0051173~positive regulation of nitrogen compound metabolic process	0.0507828	BCKDHA	0	0	0	0	0	-1	0	0	-1	0	0
GOTERM_BP_FAT	GO:0051173~positive regulation of nitrogen compound metabolic process	0.0507828	SMO	0	0	0	-1	0	0	0	0	-1	0	0
GOTERM_BP_FAT	GO:0051173~positive regulation of nitrogen compound metabolic process	0.0507828	NCOA1	0	0	0	0	0	-1	0	-1	0	0	0
GOTERM_BP_FAT	GO:0051173~positive regulation of nitrogen compound metabolic process	0.0507828	JUN	1	0	0	-1	0	0	0	0	0	0	-1
GOTERM_BP_FAT	GO:0045637~regulation of myeloid cell differentiation	0.0590421	SMAP1	0	0	0	0	0	-1	0	0	-1	0	0
GOTERM_BP_FAT	GO:0045637~regulation of myeloid cell differentiation	0.0590421	APC	0	0	0	0	0	-1	0	0	-1	0	0
GOTERM_BP_FAT	GO:0033673~negative regulation of kinase activity	0.0590421	PRKRIP1	0	1	0	0	0	0	0	0	1	0	0
GOTERM_BP_FAT	GO:0033673~negative regulation of kinase activity	0.0590421	APC	0	0	0	0	0	-1	0	0	-1	0	0
GOTERM_BP_FAT	GO:0006469~negative regulation of protein kinase activity	0.0590421	PRKRIP1	0	1	0	0	0	0	0	0	1	0	0
GOTERM_BP_FAT	GO:0006469~negative regulation of protein kinase activity	0.0590421	APC	0	0	0	0	0	-1	0	0	-1	0	0
GOTERM_BP_FAT	GO:0051348~negative regulation of transferase activity	0.0631874	PRKRIP1	0	1	0	0	0	0	0	0	1	0	0
GOTERM_BP_FAT	GO:0051348~negative regulation of transferase activity	0.0631874	APC	0	0	0	0	0	-1	0	0	-1	0	0
GOTERM_BP_FAT	GO:0055085~transmembrane transport	0.0654564	SLC25A36	0	-1	0	0	0	0	0	0	-1	0	0
GOTERM_BP_FAT	GO:0055085~transmembrane transport	0.0654564	TIMM9	0	-1	0	0	0	0	0	0	-1	0	0
GOTERM_BP_FAT	GO:0055085~transmembrane transport	0.0654564	ATP5L	0	0	-1	0	0	0	0	0	-1	0	0
GOTERM_BP_FAT	GO:0055085~transmembrane transport	0.0654564	SLC5A10	0	0	0	0	0	-1	0	0	-1	0	0
GOTERM_BP_FAT	GO:0008104~protein localization	0.0656008	EXOC7	0	0	0	0	0	-1	0	0	-1	0	0
GOTERM_BP_FAT	GO:0008104~protein localization	0.0656008	TIMM9	0	-1	0	0	0	0	0	0	-1	0	0
GOTERM_BP_FAT	GO:0008104~protein localization	0.0656008	SNX1	0	-1	0	0	0	0	0	0	-1	0	0
GOTERM_BP_FAT	GO:0006915~apoptosis	0.0685089	LTBR	0	1	0	0	0	0	0	0	1	0	0
GOTERM_BP_FAT	GO:0007389~pattern specification process	0.0691015	SMO	0	0	0	-1	0	0	0	0	-1	0	0
GOTERM_BP_FAT	GO:0007389~pattern specification process	0.0691015	APC	0	0	0	0	0	-1	0	0	-1	0	0
GOTERM_BP_FAT	GO:0016192~vesicle-mediated transport	0.0691295	EXOC7	0	0	0	0	0	-1	0	0	-1	0	0
GOTERM_BP_FAT	GO:0030855~epithelial cell differentiation	0.0698694	JUN	1	0	0	-1	0	0	0	0	0	0	-1
GOTERM_BP_FAT	GO:0050727~regulation of inflammatory response	0.0717612	TGM2	0	-1	0	0	0	0	0	0	-1	0	0
GOTERM_BP_FAT	GO:0012501~programmed cell death	0.0735695	LTBR	0	1	0	0	0	0	0	0	1	0	0
GOTERM_BP_FAT	GO:0042325~regulation of phosphorylation	0.0741096	IRAK1	0	1	0	0	0	0	0	0	0	1	0
GOTERM_BP_FAT	GO:0042325~regulation of phosphorylation	0.0741096	JUN	1	0	0	-1	0	0	0	0	0	0	-1
GOTERM_BP_FAT	GO:0042325~regulation of phosphorylation	0.0741096	PRKRIP1	0	1	0	0	0	0	0	0	1	0	0
GOTERM_BP_FAT	GO:0042325~regulation of phosphorylation	0.0741096	APC	0	0	0	0	0	-1	0	0	-1	0	0
GOTERM_BP_FAT	GO:0045333~cellular respiration	0.0761821	COX10	0	0	0	-1	0	0	0	0	-1	0	0
GOTERM_BP_FAT	GO:0044092~negative regulation of molecular function	0.0823999	SMO	0	0	0	-1	0	0	0	0	-1	0	0
GOTERM_BP_FAT	GO:0044092~negative regulation of molecular function	0.0823999	PRKRIP1	0	1	0	0	0	0	0	0	1	0	0
GOTERM_BP_FAT	GO:0044092~negative regulation of molecular function	0.0823999	APC	0	0	0	0	0	-1	0	0	-1	0	0
GOTERM_BP_FAT	GO:0051028~mRNA transport	0.0829705	NCBP2	0	-1	0	0	0	0	0	0	-1	0	0
GOTERM_BP_FAT	GO:0051174~regulation of phosphorus metabolic process	0.0837943	IRAK1	0	1	0	0	0	0	0	0	0	1	0
GOTERM_BP_FAT	GO:0051174~regulation of phosphorus metabolic process	0.0837943	JUN	1	0	0	-1	0	0	0	0	0	0	-1
GOTERM_BP_FAT	GO:0051174~regulation of phosphorus metabolic process	0.0837943	PRKRIP1	0	1	0	0	0	0	0	0	1	0	0
GOTERM_BP_FAT	GO:0051174~regulation of phosphorus metabolic process	0.0837943	APC	0	0	0	0	0	-1	0	0	-1	0	0
GOTERM_BP_FAT	GO:0019220~regulation of phosphate metabolic process	0.0837943	IRAK1	0	1	0	0	0	0	0	0	0	1	0
GOTERM_BP_FAT	GO:0019220~regulation of phosphate metabolic process	0.0837943	JUN	1	0	0	-1	0	0	0	0	0	0	-1
GOTERM_BP_FAT	GO:0019220~regulation of phosphate metabolic process	0.0837943	PRKRIP1	0	1	0	0	0	0	0	0	1	0	0
GOTERM_BP_FAT	GO:0019220~regulation of phosphate metabolic process	0.0837943	APC	0	0	0	0	0	-1	0	0	-1	0	0
GOTERM_BP_FAT	GO:0006605~protein targeting	0.0838485	TIMM9	0	-1	0	0	0	0	0	0	-1	0	0
GOTERM_BP_FAT	GO:0045449~regulation of transcription	0.0842191	BCKDHA	0	0	0	0	0	-1	0	0	-1	0	0
GOTERM_BP_FAT	GO:0045449~regulation of transcription	0.0842191	IRAK1	0	1	0	0	0	0	0	0	0	1	0
GOTERM_BP_FAT	GO:0045449~regulation of transcription	0.0842191	PDLIM1	0	0	0	0	0	-1	0	0	-1	0	0
GOTERM_BP_FAT	GO:0045449~regulation of transcription	0.0842191	SMO	0	0	0	-1	0	0	0	0	-1	0	0
GOTERM_BP_FAT	GO:0045449~regulation of transcription	0.0842191	NCOA1	0	0	0	0	0	-1	0	-1	0	0	0
GOTERM_BP_FAT	GO:0045449~regulation of transcription	0.0842191	JUN	1	0	0	-1	0	0	0	0	0	0	-1
GOTERM_BP_FAT	GO:0046824~positive regulation of nucleocytoplasmic transport	0.0889221	NCBP2	0	-1	0	0	0	0	0	0	-1	0	0
GOTERM_BP_FAT	GO:0046824~positive regulation of nucleocytoplasmic transport	0.0889221	SMO	0	0	0	-1	0	0	0	0	-1	0	0
GOTERM_BP_FAT	GO:0050657~nucleic acid transport	0.0922964	NCBP2	0	-1	0	0	0	0	0	0	-1	0	0
GOTERM_BP_FAT	GO:0051236~establishment of RNA localization	0.0922964	NCBP2	0	-1	0	0	0	0	0	0	-1	0	0
GOTERM_BP_FAT	GO:0050658~RNA transport	0.0922964	NCBP2	0	-1	0	0	0	0	0	0	-1	0	0
GOTERM_BP_FAT	GO:0006403~RNA localization	0.094674	NCBP2	0	-1	0	0	0	0	0	0	-1	0	0
GOTERM_BP_FAT	GO:0006783~heme biosynthetic process	0.0959686	COX10	0	0	0	-1	0	0	0	0	-1	0	0
GOTERM_BP_FAT	GO:0008219~cell death	0.0975005	LTBR	0	1	0	0	0	0	0	0	1	0	0

## Sheet: FemaleMouse_24v16
category	term	EaseScore	Genes	AG_24v16	CE_24v16	LI_24v16	LU_24v16	SC_24v16	ST_24v16	TH_24v16
SP_PIR_KEYWORDS	acetylation	1.4927e-07	SYNGR2	-1	0	1	0	0	0	0
SP_PIR_KEYWORDS	acetylation	1.4927e-07	D4ERTD22E	-1	0	0	0	0	1	0
SP_PIR_KEYWORDS	acetylation	1.4927e-07	RANBP2	-1	0	1	0	0	0	0
SP_PIR_KEYWORDS	acetylation	1.4927e-07	SGPL1	-1	1	0	0	1	0	0
SP_PIR_KEYWORDS	acetylation	1.4927e-07	RDH11	-1	0	1	0	0	0	0
SP_PIR_KEYWORDS	phosphoprotein	1.05271e-05	STAR	-1	0	0	1	0	0	0
SP_PIR_KEYWORDS	phosphoprotein	1.05271e-05	SYNGR2	-1	0	1	0	0	0	0
SP_PIR_KEYWORDS	phosphoprotein	1.05271e-05	LPHN2	0	1	0	0	1	0	0
SP_PIR_KEYWORDS	phosphoprotein	1.05271e-05	CHRNA7	0	0	-1	0	0	0	1
SP_PIR_KEYWORDS	phosphoprotein	1.05271e-05	RANBP2	-1	0	1	0	0	0	0
SP_PIR_KEYWORDS	phosphoprotein	1.05271e-05	SGPL1	-1	1	0	0	1	0	0
SP_PIR_KEYWORDS	phosphoprotein	1.05271e-05	TANK	-1	0	0	1	0	0	0
SP_PIR_KEYWORDS	phosphoprotein	1.05271e-05	JUN	0	0	-1	0	0	0	1
SP_PIR_KEYWORDS	phosphoprotein	1.05271e-05	BID	0	0	-1	0	0	0	1
SP_PIR_KEYWORDS	phosphoprotein	1.05271e-05	D4ERTD22E	-1	0	0	0	0	1	0
SP_PIR_KEYWORDS	phosphoprotein	1.05271e-05	RDH11	-1	0	1	0	0	0	0
SP_PIR_KEYWORDS	mitochondrion	0.00214139	BID	0	0	-1	0	0	0	1
SP_PIR_KEYWORDS	mitochondrion	0.00214139	STAR	-1	0	0	1	0	0	0
SP_PIR_KEYWORDS	mitochondrion	0.00214139	MRPL49	-1	0	1	0	0	0	0
SP_PIR_KEYWORDS	transit peptide	0.0203345	STAR	-1	0	0	1	0	0	0
SP_PIR_KEYWORDS	transport	0.0409807	STAR	-1	0	0	1	0	0	0
SP_PIR_KEYWORDS	transport	0.0409807	CHRNA7	0	0	-1	0	0	0	1
SP_PIR_KEYWORDS	transport	0.0409807	RANBP2	-1	0	1	0	0	0	0
SP_PIR_KEYWORDS	mRNA transport	0.0727482	RANBP2	-1	0	1	0	0	0	0
SP_PIR_KEYWORDS	cytoplasm	0.080835	BID	0	0	-1	0	0	0	1
SP_PIR_KEYWORDS	cytoplasm	0.080835	TANK	-1	0	0	1	0	0	0
SP_PIR_KEYWORDS	translocation	0.0835061	RANBP2	-1	0	1	0	0	0	0
SP_PIR_KEYWORDS	ubl conjugation	0.0941001	RANBP2	-1	0	1	0	0	0	0
KEGG_PATHWAY	mmu05200:Pathways in cancer	0.00889058	BID	0	0	-1	0	0	0	1
KEGG_PATHWAY	mmu05200:Pathways in cancer	0.00889058	JUN	0	0	-1	0	0	0	1
KEGG_PATHWAY	mmu05016:Huntington's disease	0.0876513	DNALC4	-1	0	0	1	0	0	0
KEGG_PATHWAY	mmu05014:Amyotrophic lateral sclerosis (ALS)	0.0968977	BID	0	0	-1	0	0	0	1
GOTERM_BP_FAT	GO:0048514~blood vessel morphogenesis	2.22167e-05	SGPL1	-1	1	0	0	1	0	0
GOTERM_BP_FAT	GO:0001568~blood vessel development	0.000112499	SGPL1	-1	1	0	0	1	0	0
GOTERM_BP_FAT	GO:0001944~vasculature development	0.00013523	SGPL1	-1	1	0	0	1	0	0
GOTERM_BP_FAT	GO:0046907~intracellular transport	0.000491664	BID	0	0	-1	0	0	0	1
GOTERM_BP_FAT	GO:0046907~intracellular transport	0.000491664	RANBP2	-1	0	1	0	0	0	0
GOTERM_BP_FAT	GO:0046907~intracellular transport	0.000491664	SYNGR2	-1	0	1	0	0	0	0
GOTERM_BP_FAT	GO:0001667~ameboidal cell migration	0.00502756	SGPL1	-1	1	0	0	1	0	0
GOTERM_BP_FAT	GO:0016044~membrane organization	0.00512493	BID	0	0	-1	0	0	0	1
GOTERM_BP_FAT	GO:0016044~membrane organization	0.00512493	CHRNA7	0	0	-1	0	0	0	1
GOTERM_BP_FAT	GO:0031667~response to nutrient levels	0.012093	STAR	-1	0	0	1	0	0	0
GOTERM_BP_FAT	GO:0031667~response to nutrient levels	0.012093	CHRNA7	0	0	-1	0	0	0	1
GOTERM_BP_FAT	GO:0042326~negative regulation of phosphorylation	0.0183073	JUN	0	0	-1	0	0	0	1
GOTERM_BP_FAT	GO:0009991~response to extracellular stimulus	0.0196257	STAR	-1	0	0	1	0	0	0
GOTERM_BP_FAT	GO:0009991~response to extracellular stimulus	0.0196257	CHRNA7	0	0	-1	0	0	0	1
GOTERM_BP_FAT	GO:0006886~intracellular protein transport	0.0201109	BID	0	0	-1	0	0	0	1
GOTERM_BP_FAT	GO:0006886~intracellular protein transport	0.0201109	SYNGR2	-1	0	1	0	0	0	0
GOTERM_BP_FAT	GO:0045936~negative regulation of phosphate metabolic process	0.0209656	JUN	0	0	-1	0	0	0	1
GOTERM_BP_FAT	GO:0010563~negative regulation of phosphorus metabolic process	0.0209656	JUN	0	0	-1	0	0	0	1
GOTERM_BP_FAT	GO:0010557~positive regulation of macromolecule biosynthetic process	0.0213993	JUN	0	0	-1	0	0	0	1
GOTERM_BP_FAT	GO:0048870~cell motility	0.0227698	SGPL1	-1	1	0	0	1	0	0
GOTERM_BP_FAT	GO:0048870~cell motility	0.0227698	CHRNA7	0	0	-1	0	0	0	1
GOTERM_BP_FAT	GO:0051674~localization of cell	0.0227698	SGPL1	-1	1	0	0	1	0	0
GOTERM_BP_FAT	GO:0051674~localization of cell	0.0227698	CHRNA7	0	0	-1	0	0	0	1
GOTERM_BP_FAT	GO:0006928~cell motion	0.0235939	SGPL1	-1	1	0	0	1	0	0
GOTERM_BP_FAT	GO:0006928~cell motion	0.0235939	CHRNA7	0	0	-1	0	0	0	1
GOTERM_BP_FAT	GO:0010604~positive regulation of macromolecule metabolic process	0.0243931	JUN	0	0	-1	0	0	0	1
GOTERM_BP_FAT	GO:0031328~positive regulation of cellular biosynthetic process	0.0269381	JUN	0	0	-1	0	0	0	1
GOTERM_BP_FAT	GO:0009891~positive regulation of biosynthetic process	0.028327	JUN	0	0	-1	0	0	0	1
GOTERM_BP_FAT	GO:0034613~cellular protein localization	0.028376	BID	0	0	-1	0	0	0	1
GOTERM_BP_FAT	GO:0034613~cellular protein localization	0.028376	SYNGR2	-1	0	1	0	0	0	0
GOTERM_BP_FAT	GO:0015031~protein transport	0.0288659	BID	0	0	-1	0	0	0	1
GOTERM_BP_FAT	GO:0015031~protein transport	0.0288659	RANBP2	-1	0	1	0	0	0	0
GOTERM_BP_FAT	GO:0015031~protein transport	0.0288659	SYNGR2	-1	0	1	0	0	0	0
GOTERM_BP_FAT	GO:0070727~cellular macromolecule localization	0.0291866	BID	0	0	-1	0	0	0	1
GOTERM_BP_FAT	GO:0070727~cellular macromolecule localization	0.0291866	SYNGR2	-1	0	1	0	0	0	0
GOTERM_BP_FAT	GO:0045184~establishment of protein localization	0.0302063	BID	0	0	-1	0	0	0	1
GOTERM_BP_FAT	GO:0045184~establishment of protein localization	0.0302063	RANBP2	-1	0	1	0	0	0	0
GOTERM_BP_FAT	GO:0045184~establishment of protein localization	0.0302063	SYNGR2	-1	0	1	0	0	0	0
GOTERM_BP_FAT	GO:0045941~positive regulation of transcription	0.0306736	JUN	0	0	-1	0	0	0	1
GOTERM_BP_FAT	GO:0070271~protein complex biogenesis	0.031313	BRF2	0	0	-1	0	0	0	1
GOTERM_BP_FAT	GO:0006461~protein complex assembly	0.031313	BRF2	0	0	-1	0	0	0	1
GOTERM_BP_FAT	GO:0010628~positive regulation of gene expression	0.0351606	JUN	0	0	-1	0	0	0	1
GOTERM_BP_FAT	GO:0006412~translation	0.0371756	MRPL49	-1	0	1	0	0	0	0
GOTERM_BP_FAT	GO:0016477~cell migration	0.0383818	SGPL1	-1	1	0	0	1	0	0
GOTERM_BP_FAT	GO:0006839~mitochondrial transport	0.041681	BID	0	0	-1	0	0	0	1
GOTERM_BP_FAT	GO:0045935~positive regulation of nucleobase, nucleoside, nucleotide and nucleic acid metabolic process	0.0437374	JUN	0	0	-1	0	0	0	1
GOTERM_BP_FAT	GO:0032101~regulation of response to external stimulus	0.0455153	CHRNA7	0	0	-1	0	0	0	1
GOTERM_BP_FAT	GO:0051173~positive regulation of nitrogen compound metabolic process	0.0507828	JUN	0	0	-1	0	0	0	1
GOTERM_BP_FAT	GO:0010324~membrane invagination	0.0578464	CHRNA7	0	0	-1	0	0	0	1
GOTERM_BP_FAT	GO:0006897~endocytosis	0.0578464	CHRNA7	0	0	-1	0	0	0	1
GOTERM_BP_FAT	GO:0034754~cellular hormone metabolic process	0.0611025	RDH11	-1	0	1	0	0	0	0
GOTERM_BP_FAT	GO:0034754~cellular hormone metabolic process	0.0611025	STAR	-1	0	0	1	0	0	0
GOTERM_BP_FAT	GO:0055085~transmembrane transport	0.0654564	RANBP2	-1	0	1	0	0	0	0
GOTERM_BP_FAT	GO:0008104~protein localization	0.0656008	BID	0	0	-1	0	0	0	1
GOTERM_BP_FAT	GO:0008104~protein localization	0.0656008	RANBP2	-1	0	1	0	0	0	0
GOTERM_BP_FAT	GO:0008104~protein localization	0.0656008	SYNGR2	-1	0	1	0	0	0	0
GOTERM_BP_FAT	GO:0006915~apoptosis	0.0685089	BID	0	0	-1	0	0	0	1
GOTERM_BP_FAT	GO:0006915~apoptosis	0.0685089	SGPL1	-1	1	0	0	1	0	0
GOTERM_BP_FAT	GO:0016192~vesicle-mediated transport	0.0691295	CHRNA7	0	0	-1	0	0	0	1
GOTERM_BP_FAT	GO:0030855~epithelial cell differentiation	0.0698694	JUN	0	0	-1	0	0	0	1
GOTERM_BP_FAT	GO:0050727~regulation of inflammatory response	0.0717612	CHRNA7	0	0	-1	0	0	0	1
GOTERM_BP_FAT	GO:0012501~programmed cell death	0.0735695	BID	0	0	-1	0	0	0	1
GOTERM_BP_FAT	GO:0012501~programmed cell death	0.0735695	SGPL1	-1	1	0	0	1	0	0
GOTERM_BP_FAT	GO:0042325~regulation of phosphorylation	0.0741096	JUN	0	0	-1	0	0	0	1
GOTERM_BP_FAT	GO:0008211~glucocorticoid metabolic process	0.0746655	STAR	-1	0	0	1	0	0	0
GOTERM_BP_FAT	GO:0051028~mRNA transport	0.0829705	RANBP2	-1	0	1	0	0	0	0
GOTERM_BP_FAT	GO:0051174~regulation of phosphorus metabolic process	0.0837943	JUN	0	0	-1	0	0	0	1
GOTERM_BP_FAT	GO:0019220~regulation of phosphate metabolic process	0.0837943	JUN	0	0	-1	0	0	0	1
GOTERM_BP_FAT	GO:0006605~protein targeting	0.0838485	BID	0	0	-1	0	0	0	1
GOTERM_BP_FAT	GO:0006605~protein targeting	0.0838485	SYNGR2	-1	0	1	0	0	0	0
GOTERM_BP_FAT	GO:0045449~regulation of transcription	0.0842191	BRF2	0	0	-1	0	0	0	1
GOTERM_BP_FAT	GO:0045449~regulation of transcription	0.0842191	JUN	0	0	-1	0	0	0	1
GOTERM_BP_FAT	GO:0050657~nucleic acid transport	0.0922964	RANBP2	-1	0	1	0	0	0	0
GOTERM_BP_FAT	GO:0051236~establishment of RNA localization	0.0922964	RANBP2	-1	0	1	0	0	0	0
GOTERM_BP_FAT	GO:0050658~RNA transport	0.0922964	RANBP2	-1	0	1	0	0	0	0
GOTERM_BP_FAT	GO:0006403~RNA localization	0.094674	RANBP2	-1	0	1	0	0	0	0
GOTERM_BP_FAT	GO:0008219~cell death	0.0975005	BID	0	0	-1	0	0	0	1
GOTERM_BP_FAT	GO:0008219~cell death	0.0975005	SGPL1	-1	1	0	0	1	0	0
