# Supplementary material for: The Spatial Association of Gene Expression Evolves from Synchrony to Asynchrony and Stochasticity with Age
Source: PLoS One. 2011 Sep 2;6(9):e24076. doi: 10.1371/journal.pone.0024076 (PMC3166296; doi:10.1371/journal.pone.0024076)
Supplement: Table S3 — Enriched functional terms of age-related genes with synchronous and/or asynchronous expression during the natural aging process of male mouse. (XLS) [file pone.0024076.s003.xls]

## Sheet: MaleMouse_16v6
category	term	EaseScore	Genes	AG_16v6	CE_16v6	CR_16v6	GO_16v6	KI_16v6	LI_16v6	SC_16v6	TH_16v6
SP_PIR_KEYWORDS	phosphoprotein	3.71493e-06	ATP1B1	0	0	0	-1	0	-1	0	0
SP_PIR_KEYWORDS	phosphoprotein	3.71493e-06	TUBB2B	-1	0	0	1	0	0	0	0
SP_PIR_KEYWORDS	phosphoprotein	3.71493e-06	PGAM1	-1	0	0	1	0	0	0	0
SP_PIR_KEYWORDS	phosphoprotein	3.71493e-06	RBM5	1	0	0	-1	0	0	0	0
SP_PIR_KEYWORDS	phosphoprotein	3.71493e-06	CXADR	-1	0	0	1	0	0	-1	0
SP_PIR_KEYWORDS	phosphoprotein	3.71493e-06	APP	1	0	0	-1	0	0	0	0
SP_PIR_KEYWORDS	phosphoprotein	3.71493e-06	CXCR4	-1	0	0	1	0	0	0	0
SP_PIR_KEYWORDS	phosphoprotein	3.71493e-06	H2AFY	-1	0	0	1	0	0	0	0
SP_PIR_KEYWORDS	phosphoprotein	3.71493e-06	SPRED1	0	0	0	-1	0	0	1	0
SP_PIR_KEYWORDS	phosphoprotein	3.71493e-06	PRKCA	1	0	0	-1	0	0	0	0
SP_PIR_KEYWORDS	phosphoprotein	3.71493e-06	KCNMA1	1	0	0	-1	0	0	0	0
SP_PIR_KEYWORDS	phosphoprotein	3.71493e-06	POLL	-1	0	0	1	0	0	0	0
SP_PIR_KEYWORDS	phosphoprotein	3.71493e-06	DEPDC6	0	0	0	-1	0	-1	0	0
SP_PIR_KEYWORDS	phosphoprotein	3.71493e-06	LIG1	1	0	0	-1	0	0	0	0
SP_PIR_KEYWORDS	phosphoprotein	3.71493e-06	NOL7	1	0	0	-1	0	0	0	0
SP_PIR_KEYWORDS	phosphoprotein	3.71493e-06	PURA	-1	1	0	1	0	0	0	0
SP_PIR_KEYWORDS	phosphoprotein	3.71493e-06	SMO	1	0	0	-1	0	0	0	0
SP_PIR_KEYWORDS	phosphoprotein	3.71493e-06	XPR1	1	0	0	-1	0	0	0	0
SP_PIR_KEYWORDS	phosphoprotein	3.71493e-06	ITGB1BP1	0	0	1	0	0	0	0	-1
SP_PIR_KEYWORDS	phosphoprotein	3.71493e-06	PSMA4	0	0	0	-1	0	-1	0	0
SP_PIR_KEYWORDS	phosphoprotein	3.71493e-06	AW555464	1	0	0	-1	0	0	1	0
SP_PIR_KEYWORDS	phosphoprotein	3.71493e-06	RPS11	-1	0	0	1	0	0	0	0
SP_PIR_KEYWORDS	phosphoprotein	3.71493e-06	SLC40A1	-1	0	0	1	0	0	0	0
SP_PIR_KEYWORDS	phosphoprotein	3.71493e-06	AKAP2	1	0	0	-1	0	0	0	0
SP_PIR_KEYWORDS	phosphoprotein	3.71493e-06	ABLIM2	1	0	0	-1	0	0	0	0
SP_PIR_KEYWORDS	phosphoprotein	3.71493e-06	EXOC7	-1	1	0	1	0	0	0	0
SP_PIR_KEYWORDS	phosphoprotein	3.71493e-06	NFKBIB	-1	0	0	1	0	0	0	0
SP_PIR_KEYWORDS	phosphoprotein	3.71493e-06	5430437P03RIK	0	0	0	-1	0	-1	0	0
SP_PIR_KEYWORDS	phosphoprotein	3.71493e-06	PDAP1	-1	0	0	1	0	0	0	0
SP_PIR_KEYWORDS	phosphoprotein	3.71493e-06	ALDH1A2	-1	0	0	1	0	0	0	0
SP_PIR_KEYWORDS	phosphoprotein	3.71493e-06	1700081L11RIK	0	0	0	-1	0	-1	0	0
SP_PIR_KEYWORDS	phosphoprotein	3.71493e-06	NR1D1	-1	0	0	1	0	0	0	0
SP_PIR_KEYWORDS	phosphoprotein	3.71493e-06	CAMK2D	1	0	0	-1	0	0	0	0
SP_PIR_KEYWORDS	phosphoprotein	3.71493e-06	PPP1R12A	0	0	0	-1	0	-1	0	0
SP_PIR_KEYWORDS	phosphoprotein	3.71493e-06	EHD1	-1	0	0	1	0	0	0	0
SP_PIR_KEYWORDS	phosphoprotein	3.71493e-06	DIXDC1	1	0	0	-1	0	0	0	0
SP_PIR_KEYWORDS	phosphoprotein	3.71493e-06	ARPP19	1	0	0	-1	0	0	1	0
SP_PIR_KEYWORDS	phosphoprotein	3.71493e-06	PPP1R10	-1	0	0	1	0	0	0	0
SP_PIR_KEYWORDS	phosphoprotein	3.71493e-06	FCGR1	-1	0	0	1	0	0	0	0
SP_PIR_KEYWORDS	phosphoprotein	3.71493e-06	GRINL1A	-1	0	0	1	0	0	0	0
SP_PIR_KEYWORDS	phosphoprotein	3.71493e-06	RNF4	0	0	0	-1	0	-1	0	0
SP_PIR_KEYWORDS	phosphoprotein	3.71493e-06	PSMC3	-1	0	0	1	0	0	0	0
SP_PIR_KEYWORDS	phosphoprotein	3.71493e-06	ATP6V1E1	-1	0	0	1	0	0	0	0
SP_PIR_KEYWORDS	phosphoprotein	3.71493e-06	SLC18A2	0	0	0	-1	0	0	1	0
SP_PIR_KEYWORDS	phosphoprotein	3.71493e-06	SNTA1	-1	0	0	1	0	0	0	0
SP_PIR_KEYWORDS	acetylation	0.00234488	PGAM1	-1	0	0	1	0	0	0	0
SP_PIR_KEYWORDS	acetylation	0.00234488	RBM5	1	0	0	-1	0	0	0	0
SP_PIR_KEYWORDS	acetylation	0.00234488	PDAP1	-1	0	0	1	0	0	0	0
SP_PIR_KEYWORDS	acetylation	0.00234488	1700081L11RIK	0	0	0	-1	0	-1	0	0
SP_PIR_KEYWORDS	acetylation	0.00234488	CAMK2D	1	0	0	-1	0	0	0	0
SP_PIR_KEYWORDS	acetylation	0.00234488	FEN1	-1	0	0	1	0	0	0	0
SP_PIR_KEYWORDS	acetylation	0.00234488	DEPDC6	0	0	0	-1	0	-1	0	0
SP_PIR_KEYWORDS	acetylation	0.00234488	PRKCA	1	0	0	-1	0	0	0	0
SP_PIR_KEYWORDS	acetylation	0.00234488	ARPP19	1	0	0	-1	0	0	1	0
SP_PIR_KEYWORDS	acetylation	0.00234488	PPP1R10	-1	0	0	1	0	0	0	0
SP_PIR_KEYWORDS	acetylation	0.00234488	PURA	-1	1	0	1	0	0	0	0
SP_PIR_KEYWORDS	acetylation	0.00234488	PSMA4	0	0	0	-1	0	-1	0	0
SP_PIR_KEYWORDS	acetylation	0.00234488	ATP6V1E1	-1	0	0	1	0	0	0	0
SP_PIR_KEYWORDS	acetylation	0.00234488	RPS11	-1	0	0	1	0	0	0	0
SP_PIR_KEYWORDS	metal-binding	0.0263028	ABLIM2	1	0	0	-1	0	0	0	0
SP_PIR_KEYWORDS	metal-binding	0.0263028	ZBTB34	1	0	0	-1	0	0	0	0
SP_PIR_KEYWORDS	metal-binding	0.0263028	RBM5	1	0	0	-1	0	0	0	0
SP_PIR_KEYWORDS	metal-binding	0.0263028	1500003O03RIK	0	0	0	-1	0	-1	0	0
SP_PIR_KEYWORDS	metal-binding	0.0263028	ADPRHL2	-1	0	0	1	0	0	0	0
SP_PIR_KEYWORDS	metal-binding	0.0263028	APP	1	0	0	-1	0	0	0	0
SP_PIR_KEYWORDS	metal-binding	0.0263028	NR1D1	-1	0	0	1	0	0	0	0
SP_PIR_KEYWORDS	metal-binding	0.0263028	ZFP354A	0	0	0	1	-1	0	0	0
SP_PIR_KEYWORDS	metal-binding	0.0263028	LMLN	-1	0	0	1	0	0	0	0
SP_PIR_KEYWORDS	metal-binding	0.0263028	FEN1	-1	0	0	1	0	0	0	0
SP_PIR_KEYWORDS	metal-binding	0.0263028	KCNMA1	1	0	0	-1	0	0	0	0
SP_PIR_KEYWORDS	metal-binding	0.0263028	POLL	-1	0	0	1	0	0	0	0
SP_PIR_KEYWORDS	metal-binding	0.0263028	PRKCA	1	0	0	-1	0	0	0	0
SP_PIR_KEYWORDS	metal-binding	0.0263028	LIG1	1	0	0	-1	0	0	0	0
SP_PIR_KEYWORDS	metal-binding	0.0263028	PPP1R10	-1	0	0	1	0	0	0	0
SP_PIR_KEYWORDS	metal-binding	0.0263028	TRIM23	1	0	0	-1	0	0	0	0
SP_PIR_KEYWORDS	metal-binding	0.0263028	RNF4	0	0	0	-1	0	-1	0	0
SP_PIR_KEYWORDS	metal-binding	0.0263028	FBXL5	-1	0	0	1	0	-1	0	0
SP_PIR_KEYWORDS	Hydrogen ion transport	0.0297998	ATP6V1E1	-1	0	0	1	0	0	0	0
SP_PIR_KEYWORDS	cytoplasm	0.0330325	ABLIM2	1	0	0	-1	0	0	0	0
SP_PIR_KEYWORDS	cytoplasm	0.0330325	EXOC7	-1	1	0	1	0	0	0	0
SP_PIR_KEYWORDS	cytoplasm	0.0330325	NFKBIB	-1	0	0	1	0	0	0	0
SP_PIR_KEYWORDS	cytoplasm	0.0330325	SLC7A8	1	0	0	-1	0	0	0	0
SP_PIR_KEYWORDS	cytoplasm	0.0330325	5430437P03RIK	0	0	0	-1	0	-1	0	0
SP_PIR_KEYWORDS	cytoplasm	0.0330325	1500003O03RIK	0	0	0	-1	0	-1	0	0
SP_PIR_KEYWORDS	cytoplasm	0.0330325	ALDH1A2	-1	0	0	1	0	0	0	0
SP_PIR_KEYWORDS	cytoplasm	0.0330325	ADPRHL2	-1	0	0	1	0	0	0	0
SP_PIR_KEYWORDS	cytoplasm	0.0330325	PPP1R12A	0	0	0	-1	0	-1	0	0
SP_PIR_KEYWORDS	cytoplasm	0.0330325	LMLN	-1	0	0	1	0	0	0	0
SP_PIR_KEYWORDS	cytoplasm	0.0330325	PRKCA	1	0	0	-1	0	0	0	0
SP_PIR_KEYWORDS	cytoplasm	0.0330325	DIXDC1	1	0	0	-1	0	0	0	0
SP_PIR_KEYWORDS	cytoplasm	0.0330325	ARPP19	1	0	0	-1	0	0	1	0
SP_PIR_KEYWORDS	cytoplasm	0.0330325	DRG1	-1	0	0	1	0	-1	0	0
SP_PIR_KEYWORDS	cytoplasm	0.0330325	RNF4	0	0	0	-1	0	-1	0	0
SP_PIR_KEYWORDS	cytoplasm	0.0330325	PSMC3	-1	0	0	1	0	0	0	0
SP_PIR_KEYWORDS	cytoplasm	0.0330325	PSMA4	0	0	0	-1	0	-1	0	0
SP_PIR_KEYWORDS	cytoplasm	0.0330325	FBXL5	-1	0	0	1	0	-1	0	0
SP_PIR_KEYWORDS	cytoplasm	0.0330325	AW555464	1	0	0	-1	0	0	1	0
SP_PIR_KEYWORDS	cytoplasm	0.0330325	SNTA1	-1	0	0	1	0	0	0	0
SP_PIR_KEYWORDS	proteoglycan	0.036171	HAPLN1	0	0	0	-1	0	-1	0	0
SP_PIR_KEYWORDS	proteoglycan	0.036171	CXCR4	-1	0	0	1	0	0	0	0
SP_PIR_KEYWORDS	dna synthesis	0.0751932	POLL	-1	0	0	1	0	0	0	0
SP_PIR_KEYWORDS	dna-binding	0.0766848	POLL	-1	0	0	1	0	0	0	0
SP_PIR_KEYWORDS	dna-binding	0.0766848	PPP1R10	-1	0	0	1	0	0	0	0
SP_PIR_KEYWORDS	dna-binding	0.0766848	PURA	-1	1	0	1	0	0	0	0
SP_PIR_KEYWORDS	dna-binding	0.0766848	NR1D1	-1	0	0	1	0	0	0	0
SP_PIR_KEYWORDS	dna-binding	0.0766848	H2AFY	-1	0	0	1	0	0	0	0
SP_PIR_KEYWORDS	dna-binding	0.0766848	ZFP354A	0	0	0	1	-1	0	0	0
SP_PIR_KEYWORDS	dna-binding	0.0766848	ETV5	0	0	0	-1	0	0	1	0
SP_PIR_KEYWORDS	isopeptide bond	0.0851969	LIG1	1	0	0	-1	0	0	0	0
SP_PIR_KEYWORDS	isopeptide bond	0.0851969	H2AFY	-1	0	0	1	0	0	0	0
SP_PIR_KEYWORDS	isopeptide bond	0.0851969	AW555464	1	0	0	-1	0	0	1	0
SP_PIR_KEYWORDS	dna repair	0.0857392	POLL	-1	0	0	1	0	0	0	0
SP_PIR_KEYWORDS	dna repair	0.0857392	LIG1	1	0	0	-1	0	0	0	0
SP_PIR_KEYWORDS	dna repair	0.0857392	5430437P03RIK	0	0	0	-1	0	-1	0	0
SP_PIR_KEYWORDS	ribosomal protein	0.0903418	MRPL24	1	0	0	-1	0	0	0	0
SP_PIR_KEYWORDS	ribosomal protein	0.0903418	MRPS11	-1	0	0	1	0	0	0	0
SP_PIR_KEYWORDS	ribosomal protein	0.0903418	RPS11	-1	0	0	1	0	0	0	0
SP_PIR_KEYWORDS	nucleus	0.0919226	NFKBIB	-1	0	0	1	0	0	0	0
SP_PIR_KEYWORDS	nucleus	0.0919226	RBM5	1	0	0	-1	0	0	0	0
SP_PIR_KEYWORDS	nucleus	0.0919226	5430437P03RIK	0	0	0	-1	0	-1	0	0
SP_PIR_KEYWORDS	nucleus	0.0919226	ADPRHL2	-1	0	0	1	0	0	0	0
SP_PIR_KEYWORDS	nucleus	0.0919226	NR1D1	-1	0	0	1	0	0	0	0
SP_PIR_KEYWORDS	nucleus	0.0919226	ZFP354A	0	0	0	1	-1	0	0	0
SP_PIR_KEYWORDS	nucleus	0.0919226	H2AFY	-1	0	0	1	0	0	0	0
SP_PIR_KEYWORDS	nucleus	0.0919226	SPRED1	0	0	0	-1	0	0	1	0
SP_PIR_KEYWORDS	nucleus	0.0919226	ETV5	0	0	0	-1	0	0	1	0
SP_PIR_KEYWORDS	nucleus	0.0919226	FEN1	-1	0	0	1	0	0	0	0
SP_PIR_KEYWORDS	nucleus	0.0919226	POLL	-1	0	0	1	0	0	0	0
SP_PIR_KEYWORDS	nucleus	0.0919226	LIG1	1	0	0	-1	0	0	0	0
SP_PIR_KEYWORDS	nucleus	0.0919226	NOL7	1	0	0	-1	0	0	0	0
SP_PIR_KEYWORDS	nucleus	0.0919226	PPP1R10	-1	0	0	1	0	0	0	0
SP_PIR_KEYWORDS	nucleus	0.0919226	GRINL1A	-1	0	0	1	0	0	0	0
SP_PIR_KEYWORDS	nucleus	0.0919226	PURA	-1	1	0	1	0	0	0	0
SP_PIR_KEYWORDS	nucleus	0.0919226	RNF4	0	0	0	-1	0	-1	0	0
SP_PIR_KEYWORDS	nucleus	0.0919226	PSMC3	-1	0	0	1	0	0	0	0
SP_PIR_KEYWORDS	nucleus	0.0919226	PSMA4	0	0	0	-1	0	-1	0	0
SP_PIR_KEYWORDS	dna replication	0.0922536	POLL	-1	0	0	1	0	0	0	0
SP_PIR_KEYWORDS	dna replication	0.0922536	LIG1	1	0	0	-1	0	0	0	0
SP_PIR_KEYWORDS	magnesium	0.094874	KCNMA1	1	0	0	-1	0	0	0	0
SP_PIR_KEYWORDS	magnesium	0.094874	ADPRHL2	-1	0	0	1	0	0	0	0
SP_PIR_KEYWORDS	magnesium	0.094874	LIG1	1	0	0	-1	0	0	0	0
SP_PIR_KEYWORDS	magnesium	0.094874	FEN1	-1	0	0	1	0	0	0	0
SP_PIR_KEYWORDS	ubl conjugation	0.0950413	LIG1	1	0	0	-1	0	0	0	0
SP_PIR_KEYWORDS	ubl conjugation	0.0950413	FBXL5	-1	0	0	1	0	-1	0	0
SP_PIR_KEYWORDS	ubl conjugation	0.0950413	H2AFY	-1	0	0	1	0	0	0	0
SP_PIR_KEYWORDS	ubl conjugation	0.0950413	DRG1	-1	0	0	1	0	-1	0	0
SP_PIR_KEYWORDS	ubl conjugation	0.0950413	AW555464	1	0	0	-1	0	0	1	0
KEGG_PATHWAY	mmu04720:Long-term potentiation	0.0290374	PRKCA	1	0	0	-1	0	0	0	0
KEGG_PATHWAY	mmu04720:Long-term potentiation	0.0290374	CAMK2D	1	0	0	-1	0	0	0	0
KEGG_PATHWAY	mmu04720:Long-term potentiation	0.0290374	PPP1R12A	0	0	0	-1	0	-1	0	0
KEGG_PATHWAY	mmu04720:Long-term potentiation	0.0290374	1500003O03RIK	0	0	0	-1	0	-1	0	0
KEGG_PATHWAY	mmu04360:Axon guidance	0.0361338	ABLIM2	1	0	0	-1	0	0	0	0
KEGG_PATHWAY	mmu04360:Axon guidance	0.0361338	CXCR4	-1	0	0	1	0	0	0	0
KEGG_PATHWAY	mmu04360:Axon guidance	0.0361338	1500003O03RIK	0	0	0	-1	0	-1	0	0
KEGG_PATHWAY	mmu03030:DNA replication	0.0438742	LIG1	1	0	0	-1	0	0	0	0
KEGG_PATHWAY	mmu03030:DNA replication	0.0438742	FEN1	-1	0	0	1	0	0	0	0
KEGG_PATHWAY	mmu04310:Wnt signaling pathway	0.0536675	PRKCA	1	0	0	-1	0	0	0	0
KEGG_PATHWAY	mmu04310:Wnt signaling pathway	0.0536675	CAMK2D	1	0	0	-1	0	0	0	0
KEGG_PATHWAY	mmu04310:Wnt signaling pathway	0.0536675	WNT6	-1	0	0	1	0	0	0	0
KEGG_PATHWAY	mmu04310:Wnt signaling pathway	0.0536675	1500003O03RIK	0	0	0	-1	0	-1	0	0
KEGG_PATHWAY	mmu03410:Base excision repair	0.0558064	POLL	-1	0	0	1	0	0	0	0
KEGG_PATHWAY	mmu03410:Base excision repair	0.0558064	LIG1	1	0	0	-1	0	0	0	0
KEGG_PATHWAY	mmu03410:Base excision repair	0.0558064	FEN1	-1	0	0	1	0	0	0	0
GOTERM_BP_FAT	GO:0009152~purine ribonucleotide biosynthetic process	0.000677019	ATP1B1	0	0	0	-1	0	-1	0	0
GOTERM_BP_FAT	GO:0009152~purine ribonucleotide biosynthetic process	0.000677019	ATP6V1E1	-1	0	0	1	0	0	0	0
GOTERM_BP_FAT	GO:0009260~ribonucleotide biosynthetic process	0.000799677	ATP1B1	0	0	0	-1	0	-1	0	0
GOTERM_BP_FAT	GO:0009260~ribonucleotide biosynthetic process	0.000799677	ATP6V1E1	-1	0	0	1	0	0	0	0
GOTERM_BP_FAT	GO:0044271~nitrogen compound biosynthetic process	0.000805582	ATP1B1	0	0	0	-1	0	-1	0	0
GOTERM_BP_FAT	GO:0044271~nitrogen compound biosynthetic process	0.000805582	ATP6V1E1	-1	0	0	1	0	0	0	0
GOTERM_BP_FAT	GO:0044271~nitrogen compound biosynthetic process	0.000805582	HMBS	0	0	0	-1	0	-1	0	0
GOTERM_BP_FAT	GO:0044271~nitrogen compound biosynthetic process	0.000805582	ASL	0	0	1	0	0	0	0	-1
GOTERM_BP_FAT	GO:0009150~purine ribonucleotide metabolic process	0.00109389	ATP1B1	0	0	0	-1	0	-1	0	0
GOTERM_BP_FAT	GO:0009150~purine ribonucleotide metabolic process	0.00109389	ATP6V1E1	-1	0	0	1	0	0	0	0
GOTERM_BP_FAT	GO:0009259~ribonucleotide metabolic process	0.0013623	ATP1B1	0	0	0	-1	0	-1	0	0
GOTERM_BP_FAT	GO:0009259~ribonucleotide metabolic process	0.0013623	ATP6V1E1	-1	0	0	1	0	0	0	0
GOTERM_BP_FAT	GO:0048747~muscle fiber development	0.00194152	APP	1	0	0	-1	0	0	0	0
GOTERM_BP_FAT	GO:0048747~muscle fiber development	0.00194152	CXADR	-1	0	0	1	0	0	-1	0
GOTERM_BP_FAT	GO:0048747~muscle fiber development	0.00194152	SNTA1	-1	0	0	1	0	0	0	0
GOTERM_BP_FAT	GO:0006164~purine nucleotide biosynthetic process	0.00204101	ATP1B1	0	0	0	-1	0	-1	0	0
GOTERM_BP_FAT	GO:0006164~purine nucleotide biosynthetic process	0.00204101	ATP6V1E1	-1	0	0	1	0	0	0	0
GOTERM_BP_FAT	GO:0009201~ribonucleoside triphosphate biosynthetic process	0.00322233	ATP1B1	0	0	0	-1	0	-1	0	0
GOTERM_BP_FAT	GO:0009201~ribonucleoside triphosphate biosynthetic process	0.00322233	ATP6V1E1	-1	0	0	1	0	0	0	0
GOTERM_BP_FAT	GO:0009206~purine ribonucleoside triphosphate biosynthetic process	0.00322233	ATP1B1	0	0	0	-1	0	-1	0	0
GOTERM_BP_FAT	GO:0009206~purine ribonucleoside triphosphate biosynthetic process	0.00322233	ATP6V1E1	-1	0	0	1	0	0	0	0
GOTERM_BP_FAT	GO:0009145~purine nucleoside triphosphate biosynthetic process	0.00334894	ATP1B1	0	0	0	-1	0	-1	0	0
GOTERM_BP_FAT	GO:0009145~purine nucleoside triphosphate biosynthetic process	0.00334894	ATP6V1E1	-1	0	0	1	0	0	0	0
GOTERM_BP_FAT	GO:0009142~nucleoside triphosphate biosynthetic process	0.0034789	ATP1B1	0	0	0	-1	0	-1	0	0
GOTERM_BP_FAT	GO:0009142~nucleoside triphosphate biosynthetic process	0.0034789	ATP6V1E1	-1	0	0	1	0	0	0	0
GOTERM_BP_FAT	GO:0006163~purine nucleotide metabolic process	0.00398676	ATP1B1	0	0	0	-1	0	-1	0	0
GOTERM_BP_FAT	GO:0006163~purine nucleotide metabolic process	0.00398676	ATP6V1E1	-1	0	0	1	0	0	0	0
GOTERM_BP_FAT	GO:0009205~purine ribonucleoside triphosphate metabolic process	0.00433136	ATP1B1	0	0	0	-1	0	-1	0	0
GOTERM_BP_FAT	GO:0009205~purine ribonucleoside triphosphate metabolic process	0.00433136	ATP6V1E1	-1	0	0	1	0	0	0	0
GOTERM_BP_FAT	GO:0009199~ribonucleoside triphosphate metabolic process	0.00448593	ATP1B1	0	0	0	-1	0	-1	0	0
GOTERM_BP_FAT	GO:0009199~ribonucleoside triphosphate metabolic process	0.00448593	ATP6V1E1	-1	0	0	1	0	0	0	0
GOTERM_BP_FAT	GO:0009144~purine nucleoside triphosphate metabolic process	0.00514145	ATP1B1	0	0	0	-1	0	-1	0	0
GOTERM_BP_FAT	GO:0009144~purine nucleoside triphosphate metabolic process	0.00514145	ATP6V1E1	-1	0	0	1	0	0	0	0
GOTERM_BP_FAT	GO:0055002~striated muscle cell development	0.00529462	APP	1	0	0	-1	0	0	0	0
GOTERM_BP_FAT	GO:0055002~striated muscle cell development	0.00529462	CXADR	-1	0	0	1	0	0	-1	0
GOTERM_BP_FAT	GO:0055002~striated muscle cell development	0.00529462	SNTA1	-1	0	0	1	0	0	0	0
GOTERM_BP_FAT	GO:0009165~nucleotide biosynthetic process	0.00567665	ATP1B1	0	0	0	-1	0	-1	0	0
GOTERM_BP_FAT	GO:0009165~nucleotide biosynthetic process	0.00567665	ATP6V1E1	-1	0	0	1	0	0	0	0
GOTERM_BP_FAT	GO:0034404~nucleobase, nucleoside and nucleotide biosynthetic process	0.00638701	ATP1B1	0	0	0	-1	0	-1	0	0
GOTERM_BP_FAT	GO:0034404~nucleobase, nucleoside and nucleotide biosynthetic process	0.00638701	ATP6V1E1	-1	0	0	1	0	0	0	0
GOTERM_BP_FAT	GO:0034654~nucleobase, nucleoside, nucleotide and nucleic acid biosynthetic process	0.00638701	ATP1B1	0	0	0	-1	0	-1	0	0
GOTERM_BP_FAT	GO:0034654~nucleobase, nucleoside, nucleotide and nucleic acid biosynthetic process	0.00638701	ATP6V1E1	-1	0	0	1	0	0	0	0
GOTERM_BP_FAT	GO:0009141~nucleoside triphosphate metabolic process	0.00684455	ATP1B1	0	0	0	-1	0	-1	0	0
GOTERM_BP_FAT	GO:0009141~nucleoside triphosphate metabolic process	0.00684455	ATP6V1E1	-1	0	0	1	0	0	0	0
GOTERM_BP_FAT	GO:0055001~muscle cell development	0.00743427	APP	1	0	0	-1	0	0	0	0
GOTERM_BP_FAT	GO:0055001~muscle cell development	0.00743427	CXADR	-1	0	0	1	0	0	-1	0
GOTERM_BP_FAT	GO:0055001~muscle cell development	0.00743427	SNTA1	-1	0	0	1	0	0	0	0
GOTERM_BP_FAT	GO:0043407~negative regulation of MAP kinase activity	0.00746519	PRKCA	1	0	0	-1	0	0	0	0
GOTERM_BP_FAT	GO:0043407~negative regulation of MAP kinase activity	0.00746519	SPRED1	0	0	0	-1	0	0	1	0
GOTERM_BP_FAT	GO:0001666~response to hypoxia	0.00848626	KCNMA1	1	0	0	-1	0	0	0	0
GOTERM_BP_FAT	GO:0001666~response to hypoxia	0.00848626	ATP1B1	0	0	0	-1	0	-1	0	0
GOTERM_BP_FAT	GO:0001666~response to hypoxia	0.00848626	ASL	0	0	1	0	0	0	0	-1
GOTERM_BP_FAT	GO:0070482~response to oxygen levels	0.00885535	KCNMA1	1	0	0	-1	0	0	0	0
GOTERM_BP_FAT	GO:0070482~response to oxygen levels	0.00885535	ATP1B1	0	0	0	-1	0	-1	0	0
GOTERM_BP_FAT	GO:0070482~response to oxygen levels	0.00885535	ASL	0	0	1	0	0	0	0	-1
GOTERM_BP_FAT	GO:0007528~neuromuscular junction development	0.00981489	APP	1	0	0	-1	0	0	0	0
GOTERM_BP_FAT	GO:0007528~neuromuscular junction development	0.00981489	SNTA1	-1	0	0	1	0	0	0	0
GOTERM_BP_FAT	GO:0006281~DNA repair	0.0152429	POLL	-1	0	0	1	0	0	0	0
GOTERM_BP_FAT	GO:0006281~DNA repair	0.0152429	LIG1	1	0	0	-1	0	0	0	0
GOTERM_BP_FAT	GO:0006281~DNA repair	0.0152429	5430437P03RIK	0	0	0	-1	0	-1	0	0
GOTERM_BP_FAT	GO:0006281~DNA repair	0.0152429	FEN1	-1	0	0	1	0	0	0	0
GOTERM_BP_FAT	GO:0030182~neuron differentiation	0.0156587	KCNMA1	1	0	0	-1	0	0	0	0
GOTERM_BP_FAT	GO:0030182~neuron differentiation	0.0156587	ALDH1A2	-1	0	0	1	0	0	0	0
GOTERM_BP_FAT	GO:0030182~neuron differentiation	0.0156587	SMO	1	0	0	-1	0	0	0	0
GOTERM_BP_FAT	GO:0030182~neuron differentiation	0.0156587	APP	1	0	0	-1	0	0	0	0
GOTERM_BP_FAT	GO:0030182~neuron differentiation	0.0156587	EXOC7	-1	1	0	1	0	0	0	0
GOTERM_BP_FAT	GO:0030182~neuron differentiation	0.0156587	CXCR4	-1	0	0	1	0	0	0	0
GOTERM_BP_FAT	GO:0006754~ATP biosynthetic process	0.0165844	ATP1B1	0	0	0	-1	0	-1	0	0
GOTERM_BP_FAT	GO:0006754~ATP biosynthetic process	0.0165844	ATP6V1E1	-1	0	0	1	0	0	0	0
GOTERM_BP_FAT	GO:0006260~DNA replication	0.0176461	POLL	-1	0	0	1	0	0	0	0
GOTERM_BP_FAT	GO:0006260~DNA replication	0.0176461	LIG1	1	0	0	-1	0	0	0	0
GOTERM_BP_FAT	GO:0006260~DNA replication	0.0176461	FEN1	-1	0	0	1	0	0	0	0
GOTERM_BP_FAT	GO:0048741~skeletal muscle fiber development	0.0185237	APP	1	0	0	-1	0	0	0	0
GOTERM_BP_FAT	GO:0048741~skeletal muscle fiber development	0.0185237	SNTA1	-1	0	0	1	0	0	0	0
GOTERM_BP_FAT	GO:0006259~DNA metabolic process	0.0203884	POLL	-1	0	0	1	0	0	0	0
GOTERM_BP_FAT	GO:0006259~DNA metabolic process	0.0203884	LIG1	1	0	0	-1	0	0	0	0
GOTERM_BP_FAT	GO:0006259~DNA metabolic process	0.0203884	5430437P03RIK	0	0	0	-1	0	-1	0	0
GOTERM_BP_FAT	GO:0006259~DNA metabolic process	0.0203884	FEN1	-1	0	0	1	0	0	0	0
GOTERM_BP_FAT	GO:0051146~striated muscle cell differentiation	0.0205856	APP	1	0	0	-1	0	0	0	0
GOTERM_BP_FAT	GO:0051146~striated muscle cell differentiation	0.0205856	CXADR	-1	0	0	1	0	0	-1	0
GOTERM_BP_FAT	GO:0051146~striated muscle cell differentiation	0.0205856	SNTA1	-1	0	0	1	0	0	0	0
GOTERM_BP_FAT	GO:0046034~ATP metabolic process	0.0211967	ATP1B1	0	0	0	-1	0	-1	0	0
GOTERM_BP_FAT	GO:0046034~ATP metabolic process	0.0211967	ATP6V1E1	-1	0	0	1	0	0	0	0
GOTERM_BP_FAT	GO:0015986~ATP synthesis coupled proton transport	0.0243544	ATP6V1E1	-1	0	0	1	0	0	0	0
GOTERM_BP_FAT	GO:0015985~energy coupled proton transport, down electrochemical gradient	0.0243544	ATP6V1E1	-1	0	0	1	0	0	0	0
GOTERM_BP_FAT	GO:0007411~axon guidance	0.0264426	APP	1	0	0	-1	0	0	0	0
GOTERM_BP_FAT	GO:0007411~axon guidance	0.0264426	CXCR4	-1	0	0	1	0	0	0	0
GOTERM_BP_FAT	GO:0006937~regulation of muscle contraction	0.0294862	KCNMA1	1	0	0	-1	0	0	0	0
GOTERM_BP_FAT	GO:0006937~regulation of muscle contraction	0.0294862	PRKCA	1	0	0	-1	0	0	0	0
GOTERM_BP_FAT	GO:0034220~ion transmembrane transport	0.0308308	ATP6V1E1	-1	0	0	1	0	0	0	0
GOTERM_BP_FAT	GO:0032386~regulation of intracellular transport	0.0308308	SMO	1	0	0	-1	0	0	0	0
GOTERM_BP_FAT	GO:0032386~regulation of intracellular transport	0.0308308	PPP1R12A	0	0	0	-1	0	-1	0	0
GOTERM_BP_FAT	GO:0008037~cell recognition	0.0379062	APP	1	0	0	-1	0	0	0	0
GOTERM_BP_FAT	GO:0008037~cell recognition	0.0379062	FCGR1	-1	0	0	1	0	0	0	0
GOTERM_BP_FAT	GO:0006974~response to DNA damage stimulus	0.0401243	POLL	-1	0	0	1	0	0	0	0
GOTERM_BP_FAT	GO:0006974~response to DNA damage stimulus	0.0401243	LIG1	1	0	0	-1	0	0	0	0
GOTERM_BP_FAT	GO:0006974~response to DNA damage stimulus	0.0401243	5430437P03RIK	0	0	0	-1	0	-1	0	0
GOTERM_BP_FAT	GO:0006974~response to DNA damage stimulus	0.0401243	FEN1	-1	0	0	1	0	0	0	0
GOTERM_BP_FAT	GO:0050808~synapse organization	0.040894	APP	1	0	0	-1	0	0	0	0
GOTERM_BP_FAT	GO:0050808~synapse organization	0.040894	SNTA1	-1	0	0	1	0	0	0	0
GOTERM_BP_FAT	GO:0042692~muscle cell differentiation	0.0414246	APP	1	0	0	-1	0	0	0	0
GOTERM_BP_FAT	GO:0042692~muscle cell differentiation	0.0414246	CXADR	-1	0	0	1	0	0	-1	0
GOTERM_BP_FAT	GO:0042692~muscle cell differentiation	0.0414246	SNTA1	-1	0	0	1	0	0	0	0
GOTERM_BP_FAT	GO:0033673~negative regulation of kinase activity	0.0439677	PRKCA	1	0	0	-1	0	0	0	0
GOTERM_BP_FAT	GO:0033673~negative regulation of kinase activity	0.0439677	SPRED1	0	0	0	-1	0	0	1	0
GOTERM_BP_FAT	GO:0006469~negative regulation of protein kinase activity	0.0439677	PRKCA	1	0	0	-1	0	0	0	0
GOTERM_BP_FAT	GO:0006469~negative regulation of protein kinase activity	0.0439677	SPRED1	0	0	0	-1	0	0	1	0
GOTERM_BP_FAT	GO:0015992~proton transport	0.045536	ATP6V1E1	-1	0	0	1	0	0	0	0
GOTERM_BP_FAT	GO:0051348~negative regulation of transferase activity	0.0471247	PRKCA	1	0	0	-1	0	0	0	0
GOTERM_BP_FAT	GO:0051348~negative regulation of transferase activity	0.0471247	SPRED1	0	0	0	-1	0	0	1	0
GOTERM_BP_FAT	GO:0006818~hydrogen transport	0.0471247	ATP6V1E1	-1	0	0	1	0	0	0	0
GOTERM_BP_FAT	GO:0033554~cellular response to stress	0.0492044	POLL	-1	0	0	1	0	0	0	0
GOTERM_BP_FAT	GO:0033554~cellular response to stress	0.0492044	LIG1	1	0	0	-1	0	0	0	0
GOTERM_BP_FAT	GO:0033554~cellular response to stress	0.0492044	5430437P03RIK	0	0	0	-1	0	-1	0	0
GOTERM_BP_FAT	GO:0033554~cellular response to stress	0.0492044	FEN1	-1	0	0	1	0	0	0	0
GOTERM_BP_FAT	GO:0045935~positive regulation of nucleobase, nucleoside, nucleotide and nucleic acid metabolic process	0.049641	SMO	1	0	0	-1	0	0	0	0
GOTERM_BP_FAT	GO:0045935~positive regulation of nucleobase, nucleoside, nucleotide and nucleic acid metabolic process	0.049641	ABLIM2	1	0	0	-1	0	0	0	0
GOTERM_BP_FAT	GO:0045935~positive regulation of nucleobase, nucleoside, nucleotide and nucleic acid metabolic process	0.049641	APP	1	0	0	-1	0	0	0	0
GOTERM_BP_FAT	GO:0045935~positive regulation of nucleobase, nucleoside, nucleotide and nucleic acid metabolic process	0.049641	ETV5	0	0	0	-1	0	0	1	0
GOTERM_BP_FAT	GO:0045935~positive regulation of nucleobase, nucleoside, nucleotide and nucleic acid metabolic process	0.049641	5430437P03RIK	0	0	0	-1	0	-1	0	0
GOTERM_BP_FAT	GO:0014706~striated muscle tissue development	0.0507027	APP	1	0	0	-1	0	0	0	0
GOTERM_BP_FAT	GO:0014706~striated muscle tissue development	0.0507027	CXADR	-1	0	0	1	0	0	-1	0
GOTERM_BP_FAT	GO:0014706~striated muscle tissue development	0.0507027	SNTA1	-1	0	0	1	0	0	0	0
GOTERM_BP_FAT	GO:0000188~inactivation of MAPK activity	0.0512264	PRKCA	1	0	0	-1	0	0	0	0
GOTERM_BP_FAT	GO:0000188~inactivation of MAPK activity	0.0512264	SPRED1	0	0	0	-1	0	0	1	0
GOTERM_BP_FAT	GO:0006812~cation transport	0.0518159	KCNMA1	1	0	0	-1	0	0	0	0
GOTERM_BP_FAT	GO:0006812~cation transport	0.0518159	ATP1B1	0	0	0	-1	0	-1	0	0
GOTERM_BP_FAT	GO:0006812~cation transport	0.0518159	ATP6V1E1	-1	0	0	1	0	0	0	0
GOTERM_BP_FAT	GO:0006812~cation transport	0.0518159	CAMK2D	1	0	0	-1	0	0	0	0
GOTERM_BP_FAT	GO:0006812~cation transport	0.0518159	SLC40A1	-1	0	0	1	0	0	0	0
GOTERM_BP_FAT	GO:0006119~oxidative phosphorylation	0.0520103	ATP6V1E1	-1	0	0	1	0	0	0	0
GOTERM_BP_FAT	GO:0034622~cellular macromolecular complex assembly	0.0540925	TUBB2B	-1	0	0	1	0	0	0	0
GOTERM_BP_FAT	GO:0034622~cellular macromolecular complex assembly	0.0540925	RBM5	1	0	0	-1	0	0	0	0
GOTERM_BP_FAT	GO:0034622~cellular macromolecular complex assembly	0.0540925	H2AFY	-1	0	0	1	0	0	0	0
GOTERM_BP_FAT	GO:0031175~neuron projection development	0.0548383	APP	1	0	0	-1	0	0	0	0
GOTERM_BP_FAT	GO:0031175~neuron projection development	0.0548383	EXOC7	-1	1	0	1	0	0	0	0
GOTERM_BP_FAT	GO:0031175~neuron projection development	0.0548383	CXCR4	-1	0	0	1	0	0	0	0
GOTERM_BP_FAT	GO:0010604~positive regulation of macromolecule metabolic process	0.0552264	PRKCA	1	0	0	-1	0	0	0	0
GOTERM_BP_FAT	GO:0010604~positive regulation of macromolecule metabolic process	0.0552264	SMO	1	0	0	-1	0	0	0	0
GOTERM_BP_FAT	GO:0010604~positive regulation of macromolecule metabolic process	0.0552264	ABLIM2	1	0	0	-1	0	0	0	0
GOTERM_BP_FAT	GO:0010604~positive regulation of macromolecule metabolic process	0.0552264	APP	1	0	0	-1	0	0	0	0
GOTERM_BP_FAT	GO:0010604~positive regulation of macromolecule metabolic process	0.0552264	ETV5	0	0	0	-1	0	0	1	0
GOTERM_BP_FAT	GO:0010604~positive regulation of macromolecule metabolic process	0.0552264	5430437P03RIK	0	0	0	-1	0	-1	0	0
GOTERM_BP_FAT	GO:0044092~negative regulation of molecular function	0.0556896	PRKCA	1	0	0	-1	0	0	0	0
GOTERM_BP_FAT	GO:0044092~negative regulation of molecular function	0.0556896	SMO	1	0	0	-1	0	0	0	0
GOTERM_BP_FAT	GO:0044092~negative regulation of molecular function	0.0556896	SPRED1	0	0	0	-1	0	0	1	0
GOTERM_BP_FAT	GO:0051173~positive regulation of nitrogen compound metabolic process	0.0568115	SMO	1	0	0	-1	0	0	0	0
GOTERM_BP_FAT	GO:0051173~positive regulation of nitrogen compound metabolic process	0.0568115	ABLIM2	1	0	0	-1	0	0	0	0
GOTERM_BP_FAT	GO:0051173~positive regulation of nitrogen compound metabolic process	0.0568115	APP	1	0	0	-1	0	0	0	0
GOTERM_BP_FAT	GO:0051173~positive regulation of nitrogen compound metabolic process	0.0568115	ETV5	0	0	0	-1	0	0	1	0
GOTERM_BP_FAT	GO:0051173~positive regulation of nitrogen compound metabolic process	0.0568115	5430437P03RIK	0	0	0	-1	0	-1	0	0
GOTERM_BP_FAT	GO:0048545~response to steroid hormone stimulus	0.0587916	KCNMA1	1	0	0	-1	0	0	0	0
GOTERM_BP_FAT	GO:0048545~response to steroid hormone stimulus	0.0587916	ASL	0	0	1	0	0	0	0	-1
GOTERM_BP_FAT	GO:0060537~muscle tissue development	0.0598419	APP	1	0	0	-1	0	0	0	0
GOTERM_BP_FAT	GO:0060537~muscle tissue development	0.0598419	CXADR	-1	0	0	1	0	0	-1	0
GOTERM_BP_FAT	GO:0060537~muscle tissue development	0.0598419	SNTA1	-1	0	0	1	0	0	0	0
GOTERM_BP_FAT	GO:0065003~macromolecular complex assembly	0.0708956	KCNMA1	1	0	0	-1	0	0	0	0
GOTERM_BP_FAT	GO:0065003~macromolecular complex assembly	0.0708956	TUBB2B	-1	0	0	1	0	0	0	0
GOTERM_BP_FAT	GO:0065003~macromolecular complex assembly	0.0708956	RBM5	1	0	0	-1	0	0	0	0
GOTERM_BP_FAT	GO:0065003~macromolecular complex assembly	0.0708956	H2AFY	-1	0	0	1	0	0	0	0
GOTERM_BP_FAT	GO:0007626~locomotory behavior	0.0717819	KCNMA1	1	0	0	-1	0	0	0	0
GOTERM_BP_FAT	GO:0007626~locomotory behavior	0.0717819	PRKCA	1	0	0	-1	0	0	0	0
GOTERM_BP_FAT	GO:0007626~locomotory behavior	0.0717819	APP	1	0	0	-1	0	0	0	0
GOTERM_BP_FAT	GO:0007626~locomotory behavior	0.0717819	SLC18A2	0	0	0	-1	0	0	1	0
GOTERM_BP_FAT	GO:0007626~locomotory behavior	0.0717819	ASL	0	0	1	0	0	0	0	-1
GOTERM_BP_FAT	GO:0034621~cellular macromolecular complex subunit organization	0.0770645	TUBB2B	-1	0	0	1	0	0	0	0
GOTERM_BP_FAT	GO:0034621~cellular macromolecular complex subunit organization	0.0770645	RBM5	1	0	0	-1	0	0	0	0
GOTERM_BP_FAT	GO:0034621~cellular macromolecular complex subunit organization	0.0770645	H2AFY	-1	0	0	1	0	0	0	0
GOTERM_BP_FAT	GO:0007519~skeletal muscle tissue development	0.080782	APP	1	0	0	-1	0	0	0	0
GOTERM_BP_FAT	GO:0007519~skeletal muscle tissue development	0.080782	SNTA1	-1	0	0	1	0	0	0	0
GOTERM_BP_FAT	GO:0060538~skeletal muscle organ development	0.0846631	APP	1	0	0	-1	0	0	0	0
GOTERM_BP_FAT	GO:0060538~skeletal muscle organ development	0.0846631	SNTA1	-1	0	0	1	0	0	0	0
GOTERM_BP_FAT	GO:0045941~positive regulation of transcription	0.091211	SMO	1	0	0	-1	0	0	0	0
GOTERM_BP_FAT	GO:0045941~positive regulation of transcription	0.091211	ABLIM2	1	0	0	-1	0	0	0	0
GOTERM_BP_FAT	GO:0045941~positive regulation of transcription	0.091211	APP	1	0	0	-1	0	0	0	0
GOTERM_BP_FAT	GO:0045941~positive regulation of transcription	0.091211	ETV5	0	0	0	-1	0	0	1	0
GOTERM_BP_FAT	GO:0007409~axonogenesis	0.0914373	APP	1	0	0	-1	0	0	0	0
GOTERM_BP_FAT	GO:0007409~axonogenesis	0.0914373	CXCR4	-1	0	0	1	0	0	0	0
GOTERM_BP_FAT	GO:0006091~generation of precursor metabolites and energy	0.092078	NDUFS5	-1	0	0	1	0	0	0	0
GOTERM_BP_FAT	GO:0006091~generation of precursor metabolites and energy	0.092078	ATP6V1E1	-1	0	0	1	0	0	0	0
GOTERM_BP_FAT	GO:0006091~generation of precursor metabolites and energy	0.092078	PGAM1	-1	0	0	1	0	0	0	0
GOTERM_BP_FAT	GO:0043933~macromolecular complex subunit organization	0.0929196	KCNMA1	1	0	0	-1	0	0	0	0
GOTERM_BP_FAT	GO:0043933~macromolecular complex subunit organization	0.0929196	TUBB2B	-1	0	0	1	0	0	0	0
GOTERM_BP_FAT	GO:0043933~macromolecular complex subunit organization	0.0929196	RBM5	1	0	0	-1	0	0	0	0
GOTERM_BP_FAT	GO:0043933~macromolecular complex subunit organization	0.0929196	H2AFY	-1	0	0	1	0	0	0	0
GOTERM_BP_FAT	GO:0006928~cell motion	0.0929196	PRKCA	1	0	0	-1	0	0	0	0
GOTERM_BP_FAT	GO:0006928~cell motion	0.0929196	SMO	1	0	0	-1	0	0	0	0
GOTERM_BP_FAT	GO:0006928~cell motion	0.0929196	APP	1	0	0	-1	0	0	0	0
GOTERM_BP_FAT	GO:0006928~cell motion	0.0929196	CXCR4	-1	0	0	1	0	0	0	0
GOTERM_BP_FAT	GO:0050803~regulation of synapse structure and activity	0.0939154	APP	1	0	0	-1	0	0	0	0
GOTERM_BP_FAT	GO:0009084~glutamine family amino acid biosynthetic process	0.0939154	ASL	0	0	1	0	0	0	0	-1
GOTERM_BP_FAT	GO:0016310~phosphorylation	0.0977897	PRKCA	1	0	0	-1	0	0	0	0
GOTERM_BP_FAT	GO:0016310~phosphorylation	0.0977897	APP	1	0	0	-1	0	0	0	0
GOTERM_BP_FAT	GO:0016310~phosphorylation	0.0977897	ATP6V1E1	-1	0	0	1	0	0	0	0
GOTERM_BP_FAT	GO:0016310~phosphorylation	0.0977897	CAMK2D	1	0	0	-1	0	0	0	0
GOTERM_BP_FAT	GO:0016310~phosphorylation	0.0977897	LRRK2	0	0	0	-1	0	-1	0	0

## Sheet: MaleMouse_24v16
category	term	EaseScore	Genes	CE_24v16	EY_24v16	GO_24v16	HE_24v16	KI_24v16	LI_24v16	LU_24v16	SC_24v16	SP_24v16	TH_24v16
SP_PIR_KEYWORDS	phosphoprotein	3.71493e-06	SPRY4	0	0	0	0	0	-1	-1	0	0	0
SP_PIR_KEYWORDS	phosphoprotein	3.71493e-06	BZW2	0	0	0	0	0	-1	-1	0	0	-1
SP_PIR_KEYWORDS	phosphoprotein	3.71493e-06	PTDSS1	0	0	0	0	0	0	0	0	-1	1
SP_PIR_KEYWORDS	phosphoprotein	3.71493e-06	DEPDC6	-1	0	0	0	0	1	0	0	0	0
SP_PIR_KEYWORDS	phosphoprotein	3.71493e-06	EHD2	0	0	0	0	0	0	0	0	-1	1
SP_PIR_KEYWORDS	phosphoprotein	3.71493e-06	PRICKLE1	0	0	0	0	0	-1	-1	0	0	0
SP_PIR_KEYWORDS	phosphoprotein	3.71493e-06	CUL4A	1	-1	0	0	0	0	0	0	0	0
SP_PIR_KEYWORDS	phosphoprotein	3.71493e-06	MYLK	0	0	0	0	0	0	0	0	-1	1
SP_PIR_KEYWORDS	acetylation	0.00234488	BZW2	0	0	0	0	0	-1	-1	0	0	-1
SP_PIR_KEYWORDS	acetylation	0.00234488	DEPDC6	-1	0	0	0	0	1	0	0	0	0
SP_PIR_KEYWORDS	acetylation	0.00234488	RNF7	1	-1	0	0	0	0	0	0	0	0
SP_PIR_KEYWORDS	acetylation	0.00234488	LRPPRC	0	0	0	0	0	0	0	0	-1	1
SP_PIR_KEYWORDS	metal-binding	0.0263028	LMLN	0	1	0	0	1	0	0	0	0	0
SP_PIR_KEYWORDS	metal-binding	0.0263028	KLF7	0	0	0	0	0	0	0	0	-1	1
SP_PIR_KEYWORDS	metal-binding	0.0263028	ZBTB24	0	0	0	0	0	0	0	0	-1	1
SP_PIR_KEYWORDS	metal-binding	0.0263028	RNF7	1	-1	0	0	0	0	0	0	0	0
SP_PIR_KEYWORDS	metal-binding	0.0263028	PRICKLE1	0	0	0	0	0	-1	-1	0	0	0
SP_PIR_KEYWORDS	metal-binding	0.0263028	MYLK	0	0	0	0	0	0	0	0	-1	1
SP_PIR_KEYWORDS	cytoplasm	0.0330325	SPRY4	0	0	0	0	0	-1	-1	0	0	0
SP_PIR_KEYWORDS	cytoplasm	0.0330325	LMLN	0	1	0	0	1	0	0	0	0	0
SP_PIR_KEYWORDS	cytoplasm	0.0330325	RNF7	1	-1	0	0	0	0	0	0	0	0
SP_PIR_KEYWORDS	cytoplasm	0.0330325	PRICKLE1	0	0	0	0	0	-1	-1	0	0	0
SP_PIR_KEYWORDS	cytoplasm	0.0330325	MYLK	0	0	0	0	0	0	0	0	-1	1
SP_PIR_KEYWORDS	dna-binding	0.0766848	KLF7	0	0	0	0	0	0	0	0	-1	1
SP_PIR_KEYWORDS	dna-binding	0.0766848	ZBTB24	0	0	0	0	0	0	0	0	-1	1
SP_PIR_KEYWORDS	dna-binding	0.0766848	LRPPRC	0	0	0	0	0	0	0	0	-1	1
SP_PIR_KEYWORDS	isopeptide bond	0.0851969	CUL4A	1	-1	0	0	0	0	0	0	0	0
SP_PIR_KEYWORDS	dna repair	0.0857392	CUL4A	1	-1	0	0	0	0	0	0	0	0
SP_PIR_KEYWORDS	ribosomal protein	0.0903418	MRPL48	0	0	0	0	0	0	0	0	-1	1
SP_PIR_KEYWORDS	nucleus	0.0919226	KLF7	0	0	0	0	0	0	0	0	-1	1
SP_PIR_KEYWORDS	nucleus	0.0919226	ZBTB24	0	0	0	0	0	0	0	0	-1	1
SP_PIR_KEYWORDS	nucleus	0.0919226	RNF7	1	-1	0	0	0	0	0	0	0	0
SP_PIR_KEYWORDS	nucleus	0.0919226	PRICKLE1	0	0	0	0	0	-1	-1	0	0	0
SP_PIR_KEYWORDS	nucleus	0.0919226	LRPPRC	0	0	0	0	0	0	0	0	-1	1
SP_PIR_KEYWORDS	magnesium	0.094874	MYLK	0	0	0	0	0	0	0	0	-1	1
SP_PIR_KEYWORDS	ubl conjugation	0.0950413	CUL4A	1	-1	0	0	0	0	0	0	0	0
KEGG_PATHWAY	mmu04360:Axon guidance	0.0361338	SEMA6A	0	0	0	0	0	0	0	1	-1	1
KEGG_PATHWAY	mmu04310:Wnt signaling pathway	0.0536675	PRICKLE1	0	0	0	0	0	-1	-1	0	0	0
GOTERM_BP_FAT	GO:0044271~nitrogen compound biosynthetic process	0.000805582	ASL	0	0	0	-1	0	0	0	0	0	1
GOTERM_BP_FAT	GO:0043407~negative regulation of MAP kinase activity	0.00746519	SPRY4	0	0	0	0	0	-1	-1	0	0	0
GOTERM_BP_FAT	GO:0001666~response to hypoxia	0.00848626	ASL	0	0	0	-1	0	0	0	0	0	1
GOTERM_BP_FAT	GO:0070482~response to oxygen levels	0.00885535	ASL	0	0	0	-1	0	0	0	0	0	1
GOTERM_BP_FAT	GO:0006281~DNA repair	0.0152429	CUL4A	1	-1	0	0	0	0	0	0	0	0
GOTERM_BP_FAT	GO:0030182~neuron differentiation	0.0156587	SEMA6A	0	0	0	0	0	0	0	1	-1	1
GOTERM_BP_FAT	GO:0030182~neuron differentiation	0.0156587	KLF7	0	0	0	0	0	0	0	0	-1	1
GOTERM_BP_FAT	GO:0006259~DNA metabolic process	0.0203884	CUL4A	1	-1	0	0	0	0	0	0	0	0
GOTERM_BP_FAT	GO:0007411~axon guidance	0.0264426	SEMA6A	0	0	0	0	0	0	0	1	-1	1
GOTERM_BP_FAT	GO:0007411~axon guidance	0.0264426	KLF7	0	0	0	0	0	0	0	0	-1	1
GOTERM_BP_FAT	GO:0008037~cell recognition	0.0379062	ZP2	1	-1	0	0	0	0	0	0	0	0
GOTERM_BP_FAT	GO:0006974~response to DNA damage stimulus	0.0401243	CUL4A	1	-1	0	0	0	0	0	0	0	0
GOTERM_BP_FAT	GO:0033673~negative regulation of kinase activity	0.0439677	SPRY4	0	0	0	0	0	-1	-1	0	0	0
GOTERM_BP_FAT	GO:0006469~negative regulation of protein kinase activity	0.0439677	SPRY4	0	0	0	0	0	-1	-1	0	0	0
GOTERM_BP_FAT	GO:0051348~negative regulation of transferase activity	0.0471247	SPRY4	0	0	0	0	0	-1	-1	0	0	0
GOTERM_BP_FAT	GO:0033554~cellular response to stress	0.0492044	CUL4A	1	-1	0	0	0	0	0	0	0	0
GOTERM_BP_FAT	GO:0033554~cellular response to stress	0.0492044	CTSD	0	1	-1	0	0	0	0	0	0	0
GOTERM_BP_FAT	GO:0045935~positive regulation of nucleobase, nucleoside, nucleotide and nucleic acid metabolic process	0.049641	KLF7	0	0	0	0	0	0	0	0	-1	1
GOTERM_BP_FAT	GO:0031175~neuron projection development	0.0548383	SEMA6A	0	0	0	0	0	0	0	1	-1	1
GOTERM_BP_FAT	GO:0031175~neuron projection development	0.0548383	KLF7	0	0	0	0	0	0	0	0	-1	1
GOTERM_BP_FAT	GO:0010604~positive regulation of macromolecule metabolic process	0.0552264	KLF7	0	0	0	0	0	0	0	0	-1	1
GOTERM_BP_FAT	GO:0044092~negative regulation of molecular function	0.0556896	SPRY4	0	0	0	0	0	-1	-1	0	0	0
GOTERM_BP_FAT	GO:0051173~positive regulation of nitrogen compound metabolic process	0.0568115	KLF7	0	0	0	0	0	0	0	0	-1	1
GOTERM_BP_FAT	GO:0048545~response to steroid hormone stimulus	0.0587916	ASL	0	0	0	-1	0	0	0	0	0	1
GOTERM_BP_FAT	GO:0007626~locomotory behavior	0.0717819	ASL	0	0	0	-1	0	0	0	0	0	1
GOTERM_BP_FAT	GO:0045941~positive regulation of transcription	0.091211	KLF7	0	0	0	0	0	0	0	0	-1	1
GOTERM_BP_FAT	GO:0007409~axonogenesis	0.0914373	SEMA6A	0	0	0	0	0	0	0	1	-1	1
GOTERM_BP_FAT	GO:0007409~axonogenesis	0.0914373	KLF7	0	0	0	0	0	0	0	0	-1	1
GOTERM_BP_FAT	GO:0006928~cell motion	0.0929196	SEMA6A	0	0	0	0	0	0	0	1	-1	1
GOTERM_BP_FAT	GO:0006928~cell motion	0.0929196	KLF7	0	0	0	0	0	0	0	0	-1	1
GOTERM_BP_FAT	GO:0009084~glutamine family amino acid biosynthetic process	0.0939154	ASL	0	0	0	-1	0	0	0	0	0	1
GOTERM_BP_FAT	GO:0016310~phosphorylation	0.0977897	MYLK	0	0	0	0	0	0	0	0	-1	1
