# Supplementary material for: The Spatial Association of Gene Expression Evolves from Synchrony to Asynchrony and Stochasticity with Age
Source: PLoS One. 2011 Sep 2;6(9):e24076. doi: 10.1371/journal.pone.0024076 (PMC3166296; doi:10.1371/journal.pone.0024076)
Supplement: Table S4 — Enriched functional terms of age-related genes with synchronous and/or asynchronous expression during the natural aging process of rats. (XLS) [file pone.0024076.s004.xls]

## Sheet: Rat_10v4
category	term	EaseScore	Genes	H_10v4	A_10v4	K_10v4	B_10v4	S_10v4	L_10v4	P_10v4
KEGG_PATHWAY	rno04512:ECM-receptor interaction	6.13934e-07	COL4A1	0	-1	0	-1	0	0	0
KEGG_PATHWAY	rno04512:ECM-receptor interaction	6.13934e-07	COL3A1	0	-1	-1	-1	0	0	-1
KEGG_PATHWAY	rno04512:ECM-receptor interaction	6.13934e-07	COL6A3	0	-1	0	-1	0	0	0
KEGG_PATHWAY	rno04512:ECM-receptor interaction	6.13934e-07	SV2B	1	1	1	0	0	0	1
KEGG_PATHWAY	rno04512:ECM-receptor interaction	6.13934e-07	COL1A1	0	-1	0	0	0	-1	0
KEGG_PATHWAY	rno04512:ECM-receptor interaction	6.13934e-07	ITGB1	0	-1	0	-1	0	0	0
KEGG_PATHWAY	rno04512:ECM-receptor interaction	6.13934e-07	COL5A2	0	-1	-1	-1	0	0	0
KEGG_PATHWAY	rno04510:Focal adhesion	2.48009e-05	CAV1	0	-1	0	-1	0	0	0
KEGG_PATHWAY	rno04510:Focal adhesion	2.48009e-05	COL4A1	0	-1	0	-1	0	0	0
KEGG_PATHWAY	rno04510:Focal adhesion	2.48009e-05	COL3A1	0	-1	-1	-1	0	0	-1
KEGG_PATHWAY	rno04510:Focal adhesion	2.48009e-05	COL6A3	0	-1	0	-1	0	0	0
KEGG_PATHWAY	rno04510:Focal adhesion	2.48009e-05	COL1A1	0	-1	0	0	0	-1	0
KEGG_PATHWAY	rno04510:Focal adhesion	2.48009e-05	ITGB1	0	-1	0	-1	0	0	0
KEGG_PATHWAY	rno04510:Focal adhesion	2.48009e-05	COL5A2	0	-1	-1	-1	0	0	0
KEGG_PATHWAY	rno04510:Focal adhesion	2.48009e-05	CTNNB1	0	1	1	0	0	0	0
KEGG_PATHWAY	rno05200:Pathways in cancer	0.0505224	COL4A1	0	-1	0	-1	0	0	0
KEGG_PATHWAY	rno05200:Pathways in cancer	0.0505224	NCOA4	0	0	0	1	1	0	0
KEGG_PATHWAY	rno05200:Pathways in cancer	0.0505224	TGFB3	0	-1	0	-1	0	0	0
KEGG_PATHWAY	rno05200:Pathways in cancer	0.0505224	ITGB1	0	-1	0	-1	0	0	0
KEGG_PATHWAY	rno05200:Pathways in cancer	0.0505224	CTNNB1	0	1	1	0	0	0	0
KEGG_PATHWAY	rno03320:PPAR signaling pathway	0.0759928	ME1	0	-1	0	0	0	-1	0
KEGG_PATHWAY	rno03320:PPAR signaling pathway	0.0759928	SCD1	0	-1	0	0	0	-1	0
KEGG_PATHWAY	rno03320:PPAR signaling pathway	0.0759928	NR1H3	0	0	0	1	1	0	0
SP_PIR_KEYWORDS	extracellular matrix	1.54127e-05	FMOD	0	-1	0	-1	0	0	0
SP_PIR_KEYWORDS	extracellular matrix	1.54127e-05	CTGF	0	-1	0	-1	0	-1	0
SP_PIR_KEYWORDS	extracellular matrix	1.54127e-05	COL3A1	0	-1	-1	-1	0	0	-1
SP_PIR_KEYWORDS	extracellular matrix	1.54127e-05	CCDC80	0	-1	0	-1	0	0	0
SP_PIR_KEYWORDS	extracellular matrix	1.54127e-05	ADAMTS1	0	-1	0	0	0	-1	0
SP_PIR_KEYWORDS	extracellular matrix	1.54127e-05	COL1A1	0	-1	0	0	0	-1	0
SP_PIR_KEYWORDS	extracellular matrix	1.54127e-05	TIMP2	0	-1	0	-1	0	0	0
SP_PIR_KEYWORDS	Secreted	4.363e-05	FMOD	0	-1	0	-1	0	0	0
SP_PIR_KEYWORDS	Secreted	4.363e-05	RUP2	1	0	1	0	0	0	0
SP_PIR_KEYWORDS	Secreted	4.363e-05	COL3A1	0	-1	-1	-1	0	0	-1
SP_PIR_KEYWORDS	Secreted	4.363e-05	CCDC80	0	-1	0	-1	0	0	0
SP_PIR_KEYWORDS	Secreted	4.363e-05	TGFB3	0	-1	0	-1	0	0	0
SP_PIR_KEYWORDS	Secreted	4.363e-05	MFGE8	0	-1	0	-1	0	0	0
SP_PIR_KEYWORDS	Secreted	4.363e-05	FSTL1	0	-1	0	-1	0	0	0
SP_PIR_KEYWORDS	Secreted	4.363e-05	PF4	0	0	0	1	1	0	0
SP_PIR_KEYWORDS	Secreted	4.363e-05	TIMP2	0	-1	0	-1	0	0	0
SP_PIR_KEYWORDS	Secreted	4.363e-05	RATNP-3B	0	0	0	1	1	0	0
SP_PIR_KEYWORDS	Secreted	4.363e-05	LOC680367	1	1	1	-1	0	0	0
SP_PIR_KEYWORDS	Secreted	4.363e-05	NPY	0	1	0	1	1	0	0
SP_PIR_KEYWORDS	Secreted	4.363e-05	CTGF	0	-1	0	-1	0	-1	0
SP_PIR_KEYWORDS	Secreted	4.363e-05	ALB	1	0	1	-1	0	0	0
SP_PIR_KEYWORDS	Secreted	4.363e-05	ADAMTS1	0	-1	0	0	0	-1	0
SP_PIR_KEYWORDS	Secreted	4.363e-05	CP	1	0	1	0	0	0	0
SP_PIR_KEYWORDS	Secreted	4.363e-05	COL1A1	0	-1	0	0	0	-1	0
SP_PIR_KEYWORDS	Secreted	4.363e-05	IGFBP5	0	-1	0	-1	0	0	0
SP_PIR_KEYWORDS	hydroxylation	0.00300846	COL3A1	0	-1	-1	-1	0	0	-1
SP_PIR_KEYWORDS	hydroxylation	0.00300846	COL1A1	0	-1	0	0	0	-1	0
SP_PIR_KEYWORDS	signal	0.00364443	FMOD	0	-1	0	-1	0	0	0
SP_PIR_KEYWORDS	signal	0.00364443	RUP2	1	0	1	0	0	0	0
SP_PIR_KEYWORDS	signal	0.00364443	COL3A1	0	-1	-1	-1	0	0	-1
SP_PIR_KEYWORDS	signal	0.00364443	TGFB3	0	-1	0	-1	0	0	0
SP_PIR_KEYWORDS	signal	0.00364443	FSTL1	0	-1	0	-1	0	0	0
SP_PIR_KEYWORDS	signal	0.00364443	PF4	0	0	0	1	1	0	0
SP_PIR_KEYWORDS	signal	0.00364443	TIMP2	0	-1	0	-1	0	0	0
SP_PIR_KEYWORDS	signal	0.00364443	ITGB1	0	-1	0	-1	0	0	0
SP_PIR_KEYWORDS	signal	0.00364443	RATNP-3B	0	0	0	1	1	0	0
SP_PIR_KEYWORDS	signal	0.00364443	LOC680367	1	1	1	-1	0	0	0
SP_PIR_KEYWORDS	signal	0.00364443	ALB	1	0	1	-1	0	0	0
SP_PIR_KEYWORDS	signal	0.00364443	CTGF	0	-1	0	-1	0	-1	0
SP_PIR_KEYWORDS	signal	0.00364443	MINPP1	0	-1	0	1	0	0	0
SP_PIR_KEYWORDS	signal	0.00364443	CCDC80	0	-1	0	-1	0	0	0
SP_PIR_KEYWORDS	signal	0.00364443	MFGE8	0	-1	0	-1	0	0	0
SP_PIR_KEYWORDS	signal	0.00364443	LHFP	0	-1	0	-1	0	0	0
SP_PIR_KEYWORDS	signal	0.00364443	NPY	0	1	0	1	1	0	0
SP_PIR_KEYWORDS	signal	0.00364443	ADAMTS1	0	-1	0	0	0	-1	0
SP_PIR_KEYWORDS	signal	0.00364443	CP	1	0	1	0	0	0	0
SP_PIR_KEYWORDS	signal	0.00364443	COL1A1	0	-1	0	0	0	-1	0
SP_PIR_KEYWORDS	signal	0.00364443	IGFBP5	0	-1	0	-1	0	0	0
SP_PIR_KEYWORDS	signal	0.00364443	RETSAT	0	-1	-1	0	0	-1	0
SP_PIR_KEYWORDS	heparin-binding	0.00456106	CTGF	0	-1	0	-1	0	-1	0
SP_PIR_KEYWORDS	heparin-binding	0.00456106	ADAMTS1	0	-1	0	0	0	-1	0
SP_PIR_KEYWORDS	heparin-binding	0.00456106	PF4	0	0	0	1	1	0	0
SP_PIR_KEYWORDS	heparin-binding	0.00456106	FSTL1	0	-1	0	-1	0	0	0
SP_PIR_KEYWORDS	collagen	0.00568702	COL4A1	0	-1	0	-1	0	0	0
SP_PIR_KEYWORDS	collagen	0.00568702	COL3A1	0	-1	-1	-1	0	0	-1
SP_PIR_KEYWORDS	collagen	0.00568702	COL1A1	0	-1	0	0	0	-1	0
SP_PIR_KEYWORDS	collagen	0.00568702	COL5A2	0	-1	-1	-1	0	0	0
SP_PIR_KEYWORDS	acetylation	0.0246779	ME1	0	-1	0	0	0	-1	0
SP_PIR_KEYWORDS	acetylation	0.0246779	CAV1	0	-1	0	-1	0	0	0
SP_PIR_KEYWORDS	acetylation	0.0246779	ANXA1	0	0	0	1	1	0	0
SP_PIR_KEYWORDS	acetylation	0.0246779	TPM2	0	-1	0	-1	0	0	0
SP_PIR_KEYWORDS	acetylation	0.0246779	ITGB1	0	-1	0	-1	0	0	0
SP_PIR_KEYWORDS	acetylation	0.0246779	HMOX1	0	0	0	1	1	0	0
SP_PIR_KEYWORDS	acetylation	0.0246779	FASN	0	-1	0	0	0	-1	0
SP_PIR_KEYWORDS	acetylation	0.0246779	MAP4	0	-1	0	-1	0	0	0
SP_PIR_KEYWORDS	acetylation	0.0246779	SLC25A1	-1	0	0	-1	0	0	0
SP_PIR_KEYWORDS	acetylation	0.0246779	LTA4H	0	0	0	1	1	0	0
SP_PIR_KEYWORDS	acetylation	0.0246779	EIF2AK2	0	0	0	1	1	0	0
SP_PIR_KEYWORDS	acetylation	0.0246779	RCN3	0	-1	0	-1	0	0	0
SP_PIR_KEYWORDS	oxidoreductase	0.0265588	ME1	0	-1	0	0	0	-1	0
SP_PIR_KEYWORDS	oxidoreductase	0.0265588	SCD1	0	-1	0	0	0	-1	0
SP_PIR_KEYWORDS	oxidoreductase	0.0265588	HMOX1	0	0	0	1	1	0	0
SP_PIR_KEYWORDS	oxidoreductase	0.0265588	FASN	0	-1	0	0	0	-1	0
SP_PIR_KEYWORDS	oxidoreductase	0.0265588	CP	1	0	1	0	0	0	0
SP_PIR_KEYWORDS	oxidoreductase	0.0265588	RETSAT	0	-1	-1	0	0	-1	0
SP_PIR_KEYWORDS	oxidoreductase	0.0265588	NQO2	0	1	0	1	0	0	1
SP_PIR_KEYWORDS	oxidoreductase	0.0265588	SC4MOL	0	-1	0	-1	0	0	0
SP_PIR_KEYWORDS	disulfide bond	0.0306893	FMOD	0	-1	0	-1	0	0	0
SP_PIR_KEYWORDS	disulfide bond	0.0306893	RUP2	1	0	1	0	0	0	0
SP_PIR_KEYWORDS	disulfide bond	0.0306893	COL3A1	0	-1	-1	-1	0	0	-1
SP_PIR_KEYWORDS	disulfide bond	0.0306893	TIMM10	0	1	0	0	0	0	1
SP_PIR_KEYWORDS	disulfide bond	0.0306893	TGFB3	0	-1	0	-1	0	0	0
SP_PIR_KEYWORDS	disulfide bond	0.0306893	FSTL1	0	-1	0	-1	0	0	0
SP_PIR_KEYWORDS	disulfide bond	0.0306893	PF4	0	0	0	1	1	0	0
SP_PIR_KEYWORDS	disulfide bond	0.0306893	MFGE8	0	-1	0	-1	0	0	0
SP_PIR_KEYWORDS	disulfide bond	0.0306893	TIMP2	0	-1	0	-1	0	0	0
SP_PIR_KEYWORDS	disulfide bond	0.0306893	ITGB1	0	-1	0	-1	0	0	0
SP_PIR_KEYWORDS	disulfide bond	0.0306893	RATNP-3B	0	0	0	1	1	0	0
SP_PIR_KEYWORDS	disulfide bond	0.0306893	LOC680367	1	1	1	-1	0	0	0
SP_PIR_KEYWORDS	disulfide bond	0.0306893	CTGF	0	-1	0	-1	0	-1	0
SP_PIR_KEYWORDS	disulfide bond	0.0306893	ALB	1	0	1	-1	0	0	0
SP_PIR_KEYWORDS	disulfide bond	0.0306893	ADAMTS1	0	-1	0	0	0	-1	0
SP_PIR_KEYWORDS	disulfide bond	0.0306893	CP	1	0	1	0	0	0	0
SP_PIR_KEYWORDS	disulfide bond	0.0306893	IGFBP5	0	-1	0	-1	0	0	0
SP_PIR_KEYWORDS	triple helix	0.0448455	COL3A1	0	-1	-1	-1	0	0	-1
SP_PIR_KEYWORDS	triple helix	0.0448455	COL1A1	0	-1	0	0	0	-1	0
SP_PIR_KEYWORDS	trimer	0.0535732	COL3A1	0	-1	-1	-1	0	0	-1
SP_PIR_KEYWORDS	trimer	0.0535732	COL1A1	0	-1	0	0	0	-1	0
SP_PIR_KEYWORDS	cell adhesion	0.0820994	CTGF	0	-1	0	-1	0	-1	0
SP_PIR_KEYWORDS	cell adhesion	0.0820994	MFGE8	0	-1	0	-1	0	0	0
SP_PIR_KEYWORDS	cell adhesion	0.0820994	ITGB1	0	-1	0	-1	0	0	0
SP_PIR_KEYWORDS	cell adhesion	0.0820994	CTNNB1	0	1	1	0	0	0	0
GOTERM_BP_FAT	GO:0010033~response to organic substance	9.63236e-12	ME1	0	-1	0	0	0	-1	0
GOTERM_BP_FAT	GO:0010033~response to organic substance	9.63236e-12	CAV1	0	-1	0	-1	0	0	0
GOTERM_BP_FAT	GO:0010033~response to organic substance	9.63236e-12	COL3A1	0	-1	-1	-1	0	0	-1
GOTERM_BP_FAT	GO:0010033~response to organic substance	9.63236e-12	TGFB3	0	-1	0	-1	0	0	0
GOTERM_BP_FAT	GO:0010033~response to organic substance	9.63236e-12	FHL2	0	-1	0	-1	0	0	0
GOTERM_BP_FAT	GO:0010033~response to organic substance	9.63236e-12	TIMP2	0	-1	0	-1	0	0	0
GOTERM_BP_FAT	GO:0010033~response to organic substance	9.63236e-12	CTNNB1	0	1	1	0	0	0	0
GOTERM_BP_FAT	GO:0010033~response to organic substance	9.63236e-12	ALB	1	0	1	-1	0	0	0
GOTERM_BP_FAT	GO:0010033~response to organic substance	9.63236e-12	HMOX1	0	0	0	1	1	0	0
GOTERM_BP_FAT	GO:0010033~response to organic substance	9.63236e-12	COL6A3	0	-1	0	-1	0	0	0
GOTERM_BP_FAT	GO:0010033~response to organic substance	9.63236e-12	INSIG1	0	-1	0	-1	0	0	0
GOTERM_BP_FAT	GO:0010033~response to organic substance	9.63236e-12	NR1H3	0	0	0	1	1	0	0
GOTERM_BP_FAT	GO:0010033~response to organic substance	9.63236e-12	ANXA1	0	0	0	1	1	0	0
GOTERM_BP_FAT	GO:0010033~response to organic substance	9.63236e-12	MFGE8	0	-1	0	-1	0	0	0
GOTERM_BP_FAT	GO:0010033~response to organic substance	9.63236e-12	SERPINF1	0	-1	0	-1	0	0	0
GOTERM_BP_FAT	GO:0010033~response to organic substance	9.63236e-12	NCOA4	0	0	0	1	1	0	0
GOTERM_BP_FAT	GO:0010033~response to organic substance	9.63236e-12	COL1A1	0	-1	0	0	0	-1	0
GOTERM_BP_FAT	GO:0010033~response to organic substance	9.63236e-12	EIF2AK2	0	0	0	1	1	0	0
GOTERM_BP_FAT	GO:0009725~response to hormone stimulus	6.01755e-08	ME1	0	-1	0	0	0	-1	0
GOTERM_BP_FAT	GO:0009725~response to hormone stimulus	6.01755e-08	CAV1	0	-1	0	-1	0	0	0
GOTERM_BP_FAT	GO:0009725~response to hormone stimulus	6.01755e-08	ANXA1	0	0	0	1	1	0	0
GOTERM_BP_FAT	GO:0009725~response to hormone stimulus	6.01755e-08	TGFB3	0	-1	0	-1	0	0	0
GOTERM_BP_FAT	GO:0009725~response to hormone stimulus	6.01755e-08	FHL2	0	-1	0	-1	0	0	0
GOTERM_BP_FAT	GO:0009725~response to hormone stimulus	6.01755e-08	MFGE8	0	-1	0	-1	0	0	0
GOTERM_BP_FAT	GO:0009725~response to hormone stimulus	6.01755e-08	CTNNB1	0	1	1	0	0	0	0
GOTERM_BP_FAT	GO:0009725~response to hormone stimulus	6.01755e-08	SERPINF1	0	-1	0	-1	0	0	0
GOTERM_BP_FAT	GO:0009725~response to hormone stimulus	6.01755e-08	NCOA4	0	0	0	1	1	0	0
GOTERM_BP_FAT	GO:0009725~response to hormone stimulus	6.01755e-08	HMOX1	0	0	0	1	1	0	0
GOTERM_BP_FAT	GO:0009725~response to hormone stimulus	6.01755e-08	INSIG1	0	-1	0	-1	0	0	0
GOTERM_BP_FAT	GO:0009725~response to hormone stimulus	6.01755e-08	COL1A1	0	-1	0	0	0	-1	0
GOTERM_BP_FAT	GO:0009725~response to hormone stimulus	6.01755e-08	NR1H3	0	0	0	1	1	0	0
GOTERM_BP_FAT	GO:0009991~response to extracellular stimulus	1.45045e-07	CAV1	0	-1	0	-1	0	0	0
GOTERM_BP_FAT	GO:0009991~response to extracellular stimulus	1.45045e-07	NPY	0	1	0	1	1	0	0
GOTERM_BP_FAT	GO:0009991~response to extracellular stimulus	1.45045e-07	SERPINF1	0	-1	0	-1	0	0	0
GOTERM_BP_FAT	GO:0009991~response to extracellular stimulus	1.45045e-07	ALB	1	0	1	-1	0	0	0
GOTERM_BP_FAT	GO:0009991~response to extracellular stimulus	1.45045e-07	HMOX1	0	0	0	1	1	0	0
GOTERM_BP_FAT	GO:0009991~response to extracellular stimulus	1.45045e-07	COL1A1	0	-1	0	0	0	-1	0
GOTERM_BP_FAT	GO:0009991~response to extracellular stimulus	1.45045e-07	CP	1	0	1	0	0	0	0
GOTERM_BP_FAT	GO:0009991~response to extracellular stimulus	1.45045e-07	EIF2AK2	0	0	0	1	1	0	0
GOTERM_BP_FAT	GO:0001501~skeletal system development	2.55595e-07	RYK	0	-1	0	-1	0	0	0
GOTERM_BP_FAT	GO:0001501~skeletal system development	2.55595e-07	COL3A1	0	-1	-1	-1	0	0	-1
GOTERM_BP_FAT	GO:0001501~skeletal system development	2.55595e-07	TGFB3	0	-1	0	-1	0	0	0
GOTERM_BP_FAT	GO:0001501~skeletal system development	2.55595e-07	FHL2	0	-1	0	-1	0	0	0
GOTERM_BP_FAT	GO:0001501~skeletal system development	2.55595e-07	COL5A2	0	-1	-1	-1	0	0	0
GOTERM_BP_FAT	GO:0001501~skeletal system development	2.55595e-07	CTNNB1	0	1	1	0	0	0	0
GOTERM_BP_FAT	GO:0001501~skeletal system development	2.55595e-07	CTGF	0	-1	0	-1	0	-1	0
GOTERM_BP_FAT	GO:0001501~skeletal system development	2.55595e-07	INSIG1	0	-1	0	-1	0	0	0
GOTERM_BP_FAT	GO:0001501~skeletal system development	2.55595e-07	COL1A1	0	-1	0	0	0	-1	0
GOTERM_BP_FAT	GO:0001501~skeletal system development	2.55595e-07	IGFBP5	0	-1	0	-1	0	0	0
GOTERM_BP_FAT	GO:0009719~response to endogenous stimulus	3.19166e-07	ME1	0	-1	0	0	0	-1	0
GOTERM_BP_FAT	GO:0009719~response to endogenous stimulus	3.19166e-07	CAV1	0	-1	0	-1	0	0	0
GOTERM_BP_FAT	GO:0009719~response to endogenous stimulus	3.19166e-07	ANXA1	0	0	0	1	1	0	0
GOTERM_BP_FAT	GO:0009719~response to endogenous stimulus	3.19166e-07	TGFB3	0	-1	0	-1	0	0	0
GOTERM_BP_FAT	GO:0009719~response to endogenous stimulus	3.19166e-07	FHL2	0	-1	0	-1	0	0	0
GOTERM_BP_FAT	GO:0009719~response to endogenous stimulus	3.19166e-07	MFGE8	0	-1	0	-1	0	0	0
GOTERM_BP_FAT	GO:0009719~response to endogenous stimulus	3.19166e-07	CTNNB1	0	1	1	0	0	0	0
GOTERM_BP_FAT	GO:0009719~response to endogenous stimulus	3.19166e-07	SERPINF1	0	-1	0	-1	0	0	0
GOTERM_BP_FAT	GO:0009719~response to endogenous stimulus	3.19166e-07	NCOA4	0	0	0	1	1	0	0
GOTERM_BP_FAT	GO:0009719~response to endogenous stimulus	3.19166e-07	HMOX1	0	0	0	1	1	0	0
GOTERM_BP_FAT	GO:0009719~response to endogenous stimulus	3.19166e-07	INSIG1	0	-1	0	-1	0	0	0
GOTERM_BP_FAT	GO:0009719~response to endogenous stimulus	3.19166e-07	COL1A1	0	-1	0	0	0	-1	0
GOTERM_BP_FAT	GO:0009719~response to endogenous stimulus	3.19166e-07	NR1H3	0	0	0	1	1	0	0
GOTERM_BP_FAT	GO:0031667~response to nutrient levels	5.18616e-07	CAV1	0	-1	0	-1	0	0	0
GOTERM_BP_FAT	GO:0031667~response to nutrient levels	5.18616e-07	NPY	0	1	0	1	1	0	0
GOTERM_BP_FAT	GO:0031667~response to nutrient levels	5.18616e-07	SERPINF1	0	-1	0	-1	0	0	0
GOTERM_BP_FAT	GO:0031667~response to nutrient levels	5.18616e-07	ALB	1	0	1	-1	0	0	0
GOTERM_BP_FAT	GO:0031667~response to nutrient levels	5.18616e-07	HMOX1	0	0	0	1	1	0	0
GOTERM_BP_FAT	GO:0031667~response to nutrient levels	5.18616e-07	COL1A1	0	-1	0	0	0	-1	0
GOTERM_BP_FAT	GO:0031667~response to nutrient levels	5.18616e-07	CP	1	0	1	0	0	0	0
GOTERM_BP_FAT	GO:0031667~response to nutrient levels	5.18616e-07	EIF2AK2	0	0	0	1	1	0	0
GOTERM_BP_FAT	GO:0007584~response to nutrient	1.52588e-06	CAV1	0	-1	0	-1	0	0	0
GOTERM_BP_FAT	GO:0007584~response to nutrient	1.52588e-06	SERPINF1	0	-1	0	-1	0	0	0
GOTERM_BP_FAT	GO:0007584~response to nutrient	1.52588e-06	HMOX1	0	0	0	1	1	0	0
GOTERM_BP_FAT	GO:0007584~response to nutrient	1.52588e-06	CP	1	0	1	0	0	0	0
GOTERM_BP_FAT	GO:0007584~response to nutrient	1.52588e-06	COL1A1	0	-1	0	0	0	-1	0
GOTERM_BP_FAT	GO:0007584~response to nutrient	1.52588e-06	EIF2AK2	0	0	0	1	1	0	0
GOTERM_BP_FAT	GO:0048545~response to steroid hormone stimulus	5.06406e-06	CAV1	0	-1	0	-1	0	0	0
GOTERM_BP_FAT	GO:0048545~response to steroid hormone stimulus	5.06406e-06	SERPINF1	0	-1	0	-1	0	0	0
GOTERM_BP_FAT	GO:0048545~response to steroid hormone stimulus	5.06406e-06	HMOX1	0	0	0	1	1	0	0
GOTERM_BP_FAT	GO:0048545~response to steroid hormone stimulus	5.06406e-06	INSIG1	0	-1	0	-1	0	0	0
GOTERM_BP_FAT	GO:0048545~response to steroid hormone stimulus	5.06406e-06	TGFB3	0	-1	0	-1	0	0	0
GOTERM_BP_FAT	GO:0048545~response to steroid hormone stimulus	5.06406e-06	ANXA1	0	0	0	1	1	0	0
GOTERM_BP_FAT	GO:0048545~response to steroid hormone stimulus	5.06406e-06	MFGE8	0	-1	0	-1	0	0	0
GOTERM_BP_FAT	GO:0048545~response to steroid hormone stimulus	5.06406e-06	COL1A1	0	-1	0	0	0	-1	0
GOTERM_BP_FAT	GO:0048545~response to steroid hormone stimulus	5.06406e-06	CTNNB1	0	1	1	0	0	0	0
GOTERM_BP_FAT	GO:0070507~regulation of microtubule cytoskeleton organization	7.79747e-06	DYNC1LI1	0	1	0	0	0	0	1
GOTERM_BP_FAT	GO:0070507~regulation of microtubule cytoskeleton organization	7.79747e-06	CAV1	0	-1	0	-1	0	0	0
GOTERM_BP_FAT	GO:0070507~regulation of microtubule cytoskeleton organization	7.79747e-06	MAP4	0	-1	0	-1	0	0	0
GOTERM_BP_FAT	GO:0070507~regulation of microtubule cytoskeleton organization	7.79747e-06	CTNNB1	0	1	1	0	0	0	0
GOTERM_BP_FAT	GO:0032886~regulation of microtubule-based process	2.15167e-05	DYNC1LI1	0	1	0	0	0	0	1
GOTERM_BP_FAT	GO:0032886~regulation of microtubule-based process	2.15167e-05	CAV1	0	-1	0	-1	0	0	0
GOTERM_BP_FAT	GO:0032886~regulation of microtubule-based process	2.15167e-05	MAP4	0	-1	0	-1	0	0	0
GOTERM_BP_FAT	GO:0032886~regulation of microtubule-based process	2.15167e-05	CTNNB1	0	1	1	0	0	0	0
GOTERM_BP_FAT	GO:0060348~bone development	2.3694e-05	CTGF	0	-1	0	-1	0	-1	0
GOTERM_BP_FAT	GO:0060348~bone development	2.3694e-05	INSIG1	0	-1	0	-1	0	0	0
GOTERM_BP_FAT	GO:0060348~bone development	2.3694e-05	TGFB3	0	-1	0	-1	0	0	0
GOTERM_BP_FAT	GO:0060348~bone development	2.3694e-05	FHL2	0	-1	0	-1	0	0	0
GOTERM_BP_FAT	GO:0060348~bone development	2.3694e-05	COL1A1	0	-1	0	0	0	-1	0
GOTERM_BP_FAT	GO:0060348~bone development	2.3694e-05	COL5A2	0	-1	-1	-1	0	0	0
GOTERM_BP_FAT	GO:0060348~bone development	2.3694e-05	IGFBP5	0	-1	0	-1	0	0	0
GOTERM_BP_FAT	GO:0043627~response to estrogen stimulus	7.35773e-05	CAV1	0	-1	0	-1	0	0	0
GOTERM_BP_FAT	GO:0043627~response to estrogen stimulus	7.35773e-05	HMOX1	0	0	0	1	1	0	0
GOTERM_BP_FAT	GO:0043627~response to estrogen stimulus	7.35773e-05	INSIG1	0	-1	0	-1	0	0	0
GOTERM_BP_FAT	GO:0043627~response to estrogen stimulus	7.35773e-05	TGFB3	0	-1	0	-1	0	0	0
GOTERM_BP_FAT	GO:0043627~response to estrogen stimulus	7.35773e-05	ANXA1	0	0	0	1	1	0	0
GOTERM_BP_FAT	GO:0043627~response to estrogen stimulus	7.35773e-05	MFGE8	0	-1	0	-1	0	0	0
GOTERM_BP_FAT	GO:0043627~response to estrogen stimulus	7.35773e-05	CTNNB1	0	1	1	0	0	0	0
GOTERM_BP_FAT	GO:0001503~ossification	0.000124754	CTGF	0	-1	0	-1	0	-1	0
GOTERM_BP_FAT	GO:0001503~ossification	0.000124754	TGFB3	0	-1	0	-1	0	0	0
GOTERM_BP_FAT	GO:0001503~ossification	0.000124754	FHL2	0	-1	0	-1	0	0	0
GOTERM_BP_FAT	GO:0001503~ossification	0.000124754	COL1A1	0	-1	0	0	0	-1	0
GOTERM_BP_FAT	GO:0001503~ossification	0.000124754	COL5A2	0	-1	-1	-1	0	0	0
GOTERM_BP_FAT	GO:0001503~ossification	0.000124754	IGFBP5	0	-1	0	-1	0	0	0
GOTERM_BP_FAT	GO:0042127~regulation of cell proliferation	0.000631326	CAV1	0	-1	0	-1	0	0	0
GOTERM_BP_FAT	GO:0042127~regulation of cell proliferation	0.000631326	TGFB3	0	-1	0	-1	0	0	0
GOTERM_BP_FAT	GO:0042127~regulation of cell proliferation	0.000631326	ANXA1	0	0	0	1	1	0	0
GOTERM_BP_FAT	GO:0042127~regulation of cell proliferation	0.000631326	MFGE8	0	-1	0	-1	0	0	0
GOTERM_BP_FAT	GO:0042127~regulation of cell proliferation	0.000631326	TIMP2	0	-1	0	-1	0	0	0
GOTERM_BP_FAT	GO:0042127~regulation of cell proliferation	0.000631326	ITGB1	0	-1	0	-1	0	0	0
GOTERM_BP_FAT	GO:0042127~regulation of cell proliferation	0.000631326	CTNNB1	0	1	1	0	0	0	0
GOTERM_BP_FAT	GO:0042127~regulation of cell proliferation	0.000631326	SERPINF1	0	-1	0	-1	0	0	0
GOTERM_BP_FAT	GO:0042127~regulation of cell proliferation	0.000631326	HMOX1	0	0	0	1	1	0	0
GOTERM_BP_FAT	GO:0042127~regulation of cell proliferation	0.000631326	EIF2AK2	0	0	0	1	1	0	0
GOTERM_BP_FAT	GO:0042127~regulation of cell proliferation	0.000631326	IGFBP5	0	-1	0	-1	0	0	0
GOTERM_BP_FAT	GO:0051493~regulation of cytoskeleton organization	0.00095208	DYNC1LI1	0	1	0	0	0	0	1
GOTERM_BP_FAT	GO:0051493~regulation of cytoskeleton organization	0.00095208	CAV1	0	-1	0	-1	0	0	0
GOTERM_BP_FAT	GO:0051493~regulation of cytoskeleton organization	0.00095208	MAP4	0	-1	0	-1	0	0	0
GOTERM_BP_FAT	GO:0051493~regulation of cytoskeleton organization	0.00095208	CTNNB1	0	1	1	0	0	0	0
GOTERM_BP_FAT	GO:0034097~response to cytokine stimulus	0.00107569	COL3A1	0	-1	-1	-1	0	0	-1
GOTERM_BP_FAT	GO:0034097~response to cytokine stimulus	0.00107569	ANXA1	0	0	0	1	1	0	0
GOTERM_BP_FAT	GO:0034097~response to cytokine stimulus	0.00107569	TIMP2	0	-1	0	-1	0	0	0
GOTERM_BP_FAT	GO:0034097~response to cytokine stimulus	0.00107569	CTNNB1	0	1	1	0	0	0	0
GOTERM_BP_FAT	GO:0031110~regulation of microtubule polymerization or depolymerization	0.00114669	CAV1	0	-1	0	-1	0	0	0
GOTERM_BP_FAT	GO:0031110~regulation of microtubule polymerization or depolymerization	0.00114669	MAP4	0	-1	0	-1	0	0	0
GOTERM_BP_FAT	GO:0031116~positive regulation of microtubule polymerization	0.00129945	CAV1	0	-1	0	-1	0	0	0
GOTERM_BP_FAT	GO:0031112~positive regulation of microtubule polymerization or depolymerization	0.0016632	CAV1	0	-1	0	-1	0	0	0
GOTERM_BP_FAT	GO:0045597~positive regulation of cell differentiation	0.00181793	SERPINF1	0	-1	0	-1	0	0	0
GOTERM_BP_FAT	GO:0045597~positive regulation of cell differentiation	0.00181793	TGFB3	0	-1	0	-1	0	0	0
GOTERM_BP_FAT	GO:0045597~positive regulation of cell differentiation	0.00181793	PF4	0	0	0	1	1	0	0
GOTERM_BP_FAT	GO:0045597~positive regulation of cell differentiation	0.00181793	TIMP2	0	-1	0	-1	0	0	0
GOTERM_BP_FAT	GO:0045597~positive regulation of cell differentiation	0.00181793	CTNNB1	0	1	1	0	0	0	0
GOTERM_BP_FAT	GO:0009612~response to mechanical stimulus	0.00199499	CAV1	0	-1	0	-1	0	0	0
GOTERM_BP_FAT	GO:0009612~response to mechanical stimulus	0.00199499	COL1A1	0	-1	0	0	0	-1	0
GOTERM_BP_FAT	GO:0009612~response to mechanical stimulus	0.00199499	EIF2AK2	0	0	0	1	1	0	0
GOTERM_BP_FAT	GO:0060343~trabecula formation	0.00251815	FHL2	0	-1	0	-1	0	0	0
GOTERM_BP_FAT	GO:0060343~trabecula formation	0.00251815	ADAMTS1	0	-1	0	0	0	-1	0
GOTERM_BP_FAT	GO:0060343~trabecula formation	0.00251815	COL1A1	0	-1	0	0	0	-1	0
GOTERM_BP_FAT	GO:0043062~extracellular structure organization	0.00270112	COL3A1	0	-1	-1	-1	0	0	-1
GOTERM_BP_FAT	GO:0043062~extracellular structure organization	0.00270112	CCDC80	0	-1	0	-1	0	0	0
GOTERM_BP_FAT	GO:0043062~extracellular structure organization	0.00270112	COL1A1	0	-1	0	0	0	-1	0
GOTERM_BP_FAT	GO:0043062~extracellular structure organization	0.00270112	COL5A2	0	-1	-1	-1	0	0	0
GOTERM_BP_FAT	GO:0043062~extracellular structure organization	0.00270112	CTNNB1	0	1	1	0	0	0	0
GOTERM_BP_FAT	GO:0031113~regulation of microtubule polymerization	0.00300818	CAV1	0	-1	0	-1	0	0	0
GOTERM_BP_FAT	GO:0007229~integrin-mediated signaling pathway	0.00305384	CTGF	0	-1	0	-1	0	-1	0
GOTERM_BP_FAT	GO:0007229~integrin-mediated signaling pathway	0.00305384	COL3A1	0	-1	-1	-1	0	0	-1
GOTERM_BP_FAT	GO:0007229~integrin-mediated signaling pathway	0.00305384	ADAMTS1	0	-1	0	0	0	-1	0
GOTERM_BP_FAT	GO:0007229~integrin-mediated signaling pathway	0.00305384	ITGB1	0	-1	0	-1	0	0	0
GOTERM_BP_FAT	GO:0001649~osteoblast differentiation	0.00326656	FHL2	0	-1	0	-1	0	0	0
GOTERM_BP_FAT	GO:0001649~osteoblast differentiation	0.00326656	COL1A1	0	-1	0	0	0	-1	0
GOTERM_BP_FAT	GO:0001649~osteoblast differentiation	0.00326656	IGFBP5	0	-1	0	-1	0	0	0
GOTERM_BP_FAT	GO:0055114~oxidation reduction	0.00328104	ME1	0	-1	0	0	0	-1	0
GOTERM_BP_FAT	GO:0055114~oxidation reduction	0.00328104	SCD1	0	-1	0	0	0	-1	0
GOTERM_BP_FAT	GO:0055114~oxidation reduction	0.00328104	HMOX1	0	0	0	1	1	0	0
GOTERM_BP_FAT	GO:0055114~oxidation reduction	0.00328104	FASN	0	-1	0	0	0	-1	0
GOTERM_BP_FAT	GO:0055114~oxidation reduction	0.00328104	CP	1	0	1	0	0	0	0
GOTERM_BP_FAT	GO:0055114~oxidation reduction	0.00328104	LOXL2	0	-1	0	-1	0	0	0
GOTERM_BP_FAT	GO:0055114~oxidation reduction	0.00328104	RCN3	0	-1	0	-1	0	0	0
GOTERM_BP_FAT	GO:0055114~oxidation reduction	0.00328104	RETSAT	0	-1	-1	0	0	-1	0
GOTERM_BP_FAT	GO:0055114~oxidation reduction	0.00328104	NQO2	0	1	0	1	0	0	1
GOTERM_BP_FAT	GO:0055114~oxidation reduction	0.00328104	SC4MOL	0	-1	0	-1	0	0	0
GOTERM_BP_FAT	GO:0045596~negative regulation of cell differentiation	0.00353288	CAV1	0	-1	0	-1	0	0	0
GOTERM_BP_FAT	GO:0045596~negative regulation of cell differentiation	0.00353288	INSIG1	0	-1	0	-1	0	0	0
GOTERM_BP_FAT	GO:0045596~negative regulation of cell differentiation	0.00353288	PF4	0	0	0	1	1	0	0
GOTERM_BP_FAT	GO:0045596~negative regulation of cell differentiation	0.00353288	ITGB1	0	-1	0	-1	0	0	0
GOTERM_BP_FAT	GO:0045596~negative regulation of cell differentiation	0.00353288	CTNNB1	0	1	1	0	0	0	0
GOTERM_BP_FAT	GO:0043434~response to peptide hormone stimulus	0.00442446	INSIG1	0	-1	0	-1	0	0	0
GOTERM_BP_FAT	GO:0043434~response to peptide hormone stimulus	0.00442446	ANXA1	0	0	0	1	1	0	0
GOTERM_BP_FAT	GO:0043434~response to peptide hormone stimulus	0.00442446	COL1A1	0	-1	0	0	0	-1	0
GOTERM_BP_FAT	GO:0043434~response to peptide hormone stimulus	0.00442446	NR1H3	0	0	0	1	1	0	0
GOTERM_BP_FAT	GO:0001568~blood vessel development	0.00524974	CAV1	0	-1	0	-1	0	0	0
GOTERM_BP_FAT	GO:0001568~blood vessel development	0.00524974	CTGF	0	-1	0	-1	0	-1	0
GOTERM_BP_FAT	GO:0001568~blood vessel development	0.00524974	HMOX1	0	0	0	1	1	0	0
GOTERM_BP_FAT	GO:0001568~blood vessel development	0.00524974	COL3A1	0	-1	-1	-1	0	0	-1
GOTERM_BP_FAT	GO:0001568~blood vessel development	0.00524974	COL1A1	0	-1	0	0	0	-1	0
GOTERM_BP_FAT	GO:0001568~blood vessel development	0.00524974	CTNNB1	0	1	1	0	0	0	0
GOTERM_BP_FAT	GO:0000226~microtubule cytoskeleton organization	0.00549646	DYNC1LI1	0	1	0	0	0	0	1
GOTERM_BP_FAT	GO:0000226~microtubule cytoskeleton organization	0.00549646	CAV1	0	-1	0	-1	0	0	0
GOTERM_BP_FAT	GO:0000226~microtubule cytoskeleton organization	0.00549646	CTNNB1	0	1	1	0	0	0	0
GOTERM_BP_FAT	GO:0060284~regulation of cell development	0.0057024	SERPINF1	0	-1	0	-1	0	0	0
GOTERM_BP_FAT	GO:0060284~regulation of cell development	0.0057024	TGFB3	0	-1	0	-1	0	0	0
GOTERM_BP_FAT	GO:0060284~regulation of cell development	0.0057024	TIMP2	0	-1	0	-1	0	0	0
GOTERM_BP_FAT	GO:0051094~positive regulation of developmental process	0.00580905	SERPINF1	0	-1	0	-1	0	0	0
GOTERM_BP_FAT	GO:0051094~positive regulation of developmental process	0.00580905	TGFB3	0	-1	0	-1	0	0	0
GOTERM_BP_FAT	GO:0051094~positive regulation of developmental process	0.00580905	PF4	0	0	0	1	1	0	0
GOTERM_BP_FAT	GO:0051094~positive regulation of developmental process	0.00580905	TIMP2	0	-1	0	-1	0	0	0
GOTERM_BP_FAT	GO:0051094~positive regulation of developmental process	0.00580905	CTNNB1	0	1	1	0	0	0	0
GOTERM_BP_FAT	GO:0048585~negative regulation of response to stimulus	0.00588552	SERPINF1	0	-1	0	-1	0	0	0
GOTERM_BP_FAT	GO:0048585~negative regulation of response to stimulus	0.00588552	COL3A1	0	-1	-1	-1	0	0	-1
GOTERM_BP_FAT	GO:0048585~negative regulation of response to stimulus	0.00588552	ANXA1	0	0	0	1	1	0	0
GOTERM_BP_FAT	GO:0001944~vasculature development	0.00606021	CAV1	0	-1	0	-1	0	0	0
GOTERM_BP_FAT	GO:0001944~vasculature development	0.00606021	CTGF	0	-1	0	-1	0	-1	0
GOTERM_BP_FAT	GO:0001944~vasculature development	0.00606021	HMOX1	0	0	0	1	1	0	0
GOTERM_BP_FAT	GO:0001944~vasculature development	0.00606021	COL3A1	0	-1	-1	-1	0	0	-1
GOTERM_BP_FAT	GO:0001944~vasculature development	0.00606021	COL1A1	0	-1	0	0	0	-1	0
GOTERM_BP_FAT	GO:0001944~vasculature development	0.00606021	CTNNB1	0	1	1	0	0	0	0
GOTERM_BP_FAT	GO:0031114~regulation of microtubule depolymerization	0.00606064	MAP4	0	-1	0	-1	0	0	0
GOTERM_BP_FAT	GO:0007026~negative regulation of microtubule depolymerization	0.00606064	MAP4	0	-1	0	-1	0	0	0
GOTERM_BP_FAT	GO:0033043~regulation of organelle organization	0.00686653	DYNC1LI1	0	1	0	0	0	0	1
GOTERM_BP_FAT	GO:0033043~regulation of organelle organization	0.00686653	CAV1	0	-1	0	-1	0	0	0
GOTERM_BP_FAT	GO:0033043~regulation of organelle organization	0.00686653	MAP4	0	-1	0	-1	0	0	0
GOTERM_BP_FAT	GO:0033043~regulation of organelle organization	0.00686653	CTNNB1	0	1	1	0	0	0	0
GOTERM_BP_FAT	GO:0019217~regulation of fatty acid metabolic process	0.00722414	CAV1	0	-1	0	-1	0	0	0
GOTERM_BP_FAT	GO:0019217~regulation of fatty acid metabolic process	0.00722414	INSIG1	0	-1	0	-1	0	0	0
GOTERM_BP_FAT	GO:0019217~regulation of fatty acid metabolic process	0.00722414	ANXA1	0	0	0	1	1	0	0
GOTERM_BP_FAT	GO:0019217~regulation of fatty acid metabolic process	0.00722414	NR1H3	0	0	0	1	1	0	0
GOTERM_BP_FAT	GO:0060627~regulation of vesicle-mediated transport	0.0076249	CAV1	0	-1	0	-1	0	0	0
GOTERM_BP_FAT	GO:0060627~regulation of vesicle-mediated transport	0.0076249	HMOX1	0	0	0	1	1	0	0
GOTERM_BP_FAT	GO:0060627~regulation of vesicle-mediated transport	0.0076249	RAPGEF4	0	-1	0	-1	0	0	0
GOTERM_BP_FAT	GO:0060627~regulation of vesicle-mediated transport	0.0076249	MFGE8	0	-1	0	-1	0	0	0
GOTERM_BP_FAT	GO:0060627~regulation of vesicle-mediated transport	0.0076249	NR1H3	0	0	0	1	1	0	0
GOTERM_BP_FAT	GO:0007398~ectoderm development	0.0076249	COL3A1	0	-1	-1	-1	0	0	-1
GOTERM_BP_FAT	GO:0007398~ectoderm development	0.0076249	ANXA1	0	0	0	1	1	0	0
GOTERM_BP_FAT	GO:0007398~ectoderm development	0.0076249	COL1A1	0	-1	0	0	0	-1	0
GOTERM_BP_FAT	GO:0007398~ectoderm development	0.0076249	COL5A2	0	-1	-1	-1	0	0	0
GOTERM_BP_FAT	GO:0007398~ectoderm development	0.0076249	CTNNB1	0	1	1	0	0	0	0
GOTERM_BP_FAT	GO:0009890~negative regulation of biosynthetic process	0.00781608	CAV1	0	-1	0	-1	0	0	0
GOTERM_BP_FAT	GO:0009890~negative regulation of biosynthetic process	0.00781608	INSIG1	0	-1	0	-1	0	0	0
GOTERM_BP_FAT	GO:0009890~negative regulation of biosynthetic process	0.00781608	TGFB3	0	-1	0	-1	0	0	0
GOTERM_BP_FAT	GO:0009890~negative regulation of biosynthetic process	0.00781608	PF4	0	0	0	1	1	0	0
GOTERM_BP_FAT	GO:0009890~negative regulation of biosynthetic process	0.00781608	CTNNB1	0	1	1	0	0	0	0
GOTERM_BP_FAT	GO:0009890~negative regulation of biosynthetic process	0.00781608	IGFBP5	0	-1	0	-1	0	0	0
GOTERM_BP_FAT	GO:0009890~negative regulation of biosynthetic process	0.00781608	NR1H3	0	0	0	1	1	0	0
GOTERM_BP_FAT	GO:0042304~regulation of fatty acid biosynthetic process	0.00835367	INSIG1	0	-1	0	-1	0	0	0
GOTERM_BP_FAT	GO:0042304~regulation of fatty acid biosynthetic process	0.00835367	ANXA1	0	0	0	1	1	0	0
GOTERM_BP_FAT	GO:0042304~regulation of fatty acid biosynthetic process	0.00835367	NR1H3	0	0	0	1	1	0	0
GOTERM_BP_FAT	GO:0048705~skeletal system morphogenesis	0.00835576	RYK	0	-1	0	-1	0	0	0
GOTERM_BP_FAT	GO:0048705~skeletal system morphogenesis	0.00835576	CTGF	0	-1	0	-1	0	-1	0
GOTERM_BP_FAT	GO:0048705~skeletal system morphogenesis	0.00835576	INSIG1	0	-1	0	-1	0	0	0
GOTERM_BP_FAT	GO:0048705~skeletal system morphogenesis	0.00835576	TGFB3	0	-1	0	-1	0	0	0
GOTERM_BP_FAT	GO:0048705~skeletal system morphogenesis	0.00835576	COL1A1	0	-1	0	0	0	-1	0
GOTERM_BP_FAT	GO:0007160~cell-matrix adhesion	0.00871125	CTGF	0	-1	0	-1	0	-1	0
GOTERM_BP_FAT	GO:0007160~cell-matrix adhesion	0.00871125	COL3A1	0	-1	-1	-1	0	0	-1
GOTERM_BP_FAT	GO:0007160~cell-matrix adhesion	0.00871125	ITGB1	0	-1	0	-1	0	0	0
GOTERM_BP_FAT	GO:0007160~cell-matrix adhesion	0.00871125	CTNNB1	0	1	1	0	0	0	0
GOTERM_BP_FAT	GO:0043408~regulation of MAPKKK cascade	0.00913119	CAV1	0	-1	0	-1	0	0	0
GOTERM_BP_FAT	GO:0043408~regulation of MAPKKK cascade	0.00913119	TIMP2	0	-1	0	-1	0	0	0
GOTERM_BP_FAT	GO:0043408~regulation of MAPKKK cascade	0.00913119	ITGB1	0	-1	0	-1	0	0	0
GOTERM_BP_FAT	GO:0043408~regulation of MAPKKK cascade	0.00913119	CTNNB1	0	1	1	0	0	0	0
GOTERM_BP_FAT	GO:0031111~negative regulation of microtubule polymerization or depolymerization	0.00919164	MAP4	0	-1	0	-1	0	0	0
GOTERM_BP_FAT	GO:0032963~collagen metabolic process	0.00919164	COL3A1	0	-1	-1	-1	0	0	-1
GOTERM_BP_FAT	GO:0032963~collagen metabolic process	0.00919164	COL1A1	0	-1	0	0	0	-1	0
GOTERM_BP_FAT	GO:0010565~regulation of cellular ketone metabolic process	0.00993588	CAV1	0	-1	0	-1	0	0	0
GOTERM_BP_FAT	GO:0010565~regulation of cellular ketone metabolic process	0.00993588	INSIG1	0	-1	0	-1	0	0	0
GOTERM_BP_FAT	GO:0010565~regulation of cellular ketone metabolic process	0.00993588	ANXA1	0	0	0	1	1	0	0
GOTERM_BP_FAT	GO:0010565~regulation of cellular ketone metabolic process	0.00993588	NR1H3	0	0	0	1	1	0	0
GOTERM_BP_FAT	GO:0048771~tissue remodeling	0.00993588	CAV1	0	-1	0	-1	0	0	0
GOTERM_BP_FAT	GO:0048771~tissue remodeling	0.00993588	TGFB3	0	-1	0	-1	0	0	0
GOTERM_BP_FAT	GO:0048771~tissue remodeling	0.00993588	CTNNB1	0	1	1	0	0	0	0
GOTERM_BP_FAT	GO:0008285~negative regulation of cell proliferation	0.0100567	CAV1	0	-1	0	-1	0	0	0
GOTERM_BP_FAT	GO:0008285~negative regulation of cell proliferation	0.0100567	SERPINF1	0	-1	0	-1	0	0	0
GOTERM_BP_FAT	GO:0008285~negative regulation of cell proliferation	0.0100567	HMOX1	0	0	0	1	1	0	0
GOTERM_BP_FAT	GO:0008285~negative regulation of cell proliferation	0.0100567	TGFB3	0	-1	0	-1	0	0	0
GOTERM_BP_FAT	GO:0008285~negative regulation of cell proliferation	0.0100567	TIMP2	0	-1	0	-1	0	0	0
GOTERM_BP_FAT	GO:0008285~negative regulation of cell proliferation	0.0100567	EIF2AK2	0	0	0	1	1	0	0
GOTERM_BP_FAT	GO:0008285~negative regulation of cell proliferation	0.0100567	IGFBP5	0	-1	0	-1	0	0	0
GOTERM_BP_FAT	GO:0044259~multicellular organismal macromolecule metabolic process	0.0100655	COL3A1	0	-1	-1	-1	0	0	-1
GOTERM_BP_FAT	GO:0044259~multicellular organismal macromolecule metabolic process	0.0100655	COL1A1	0	-1	0	0	0	-1	0
GOTERM_BP_FAT	GO:0030199~collagen fibril organization	0.0100655	COL3A1	0	-1	-1	-1	0	0	-1
GOTERM_BP_FAT	GO:0030199~collagen fibril organization	0.0100655	COL1A1	0	-1	0	0	0	-1	0
GOTERM_BP_FAT	GO:0030199~collagen fibril organization	0.0100655	COL5A2	0	-1	-1	-1	0	0	0
GOTERM_BP_FAT	GO:0031668~cellular response to extracellular stimulus	0.0103652	ALB	1	0	1	-1	0	0	0
GOTERM_BP_FAT	GO:0031668~cellular response to extracellular stimulus	0.0103652	HMOX1	0	0	0	1	1	0	0
GOTERM_BP_FAT	GO:0032583~regulation of gene-specific transcription	0.0105254	TGFB3	0	-1	0	-1	0	0	0
GOTERM_BP_FAT	GO:0032583~regulation of gene-specific transcription	0.0105254	CTNNB1	0	1	1	0	0	0	0
GOTERM_BP_FAT	GO:0032583~regulation of gene-specific transcription	0.0105254	NR1H3	0	0	0	1	1	0	0
GOTERM_BP_FAT	GO:0033554~cellular response to stress	0.0106731	ALB	1	0	1	-1	0	0	0
GOTERM_BP_FAT	GO:0033554~cellular response to stress	0.0106731	HMOX1	0	0	0	1	1	0	0
GOTERM_BP_FAT	GO:0033554~cellular response to stress	0.0106731	INSIG1	0	-1	0	-1	0	0	0
GOTERM_BP_FAT	GO:0033554~cellular response to stress	0.0106731	ANXA1	0	0	0	1	1	0	0
GOTERM_BP_FAT	GO:0033554~cellular response to stress	0.0106731	EIF2AK2	0	0	0	1	1	0	0
GOTERM_BP_FAT	GO:0010035~response to inorganic substance	0.0107781	CAV1	0	-1	0	-1	0	0	0
GOTERM_BP_FAT	GO:0010035~response to inorganic substance	0.0107781	ALB	1	0	1	-1	0	0	0
GOTERM_BP_FAT	GO:0010035~response to inorganic substance	0.0107781	HMOX1	0	0	0	1	1	0	0
GOTERM_BP_FAT	GO:0010035~response to inorganic substance	0.0107781	ANXA1	0	0	0	1	1	0	0
GOTERM_BP_FAT	GO:0010035~response to inorganic substance	0.0107781	COL1A1	0	-1	0	0	0	-1	0
GOTERM_BP_FAT	GO:0010035~response to inorganic substance	0.0107781	CTNNB1	0	1	1	0	0	0	0
GOTERM_BP_FAT	GO:0032273~positive regulation of protein polymerization	0.0109748	CAV1	0	-1	0	-1	0	0	0
GOTERM_BP_FAT	GO:0007242~intracellular signaling cascade	0.0110074	MINPP1	0	-1	0	1	0	0	0
GOTERM_BP_FAT	GO:0007242~intracellular signaling cascade	0.0110074	CAV1	0	-1	0	-1	0	0	0
GOTERM_BP_FAT	GO:0007242~intracellular signaling cascade	0.0110074	TGFB3	0	-1	0	-1	0	0	0
GOTERM_BP_FAT	GO:0007242~intracellular signaling cascade	0.0110074	RND3	1	0	0	-1	0	0	0
GOTERM_BP_FAT	GO:0007242~intracellular signaling cascade	0.0110074	NPY	0	1	0	1	1	0	0
GOTERM_BP_FAT	GO:0007242~intracellular signaling cascade	0.0110074	CTGF	0	-1	0	-1	0	-1	0
GOTERM_BP_FAT	GO:0007242~intracellular signaling cascade	0.0110074	HMOX1	0	0	0	1	1	0	0
GOTERM_BP_FAT	GO:0007242~intracellular signaling cascade	0.0110074	RAPGEF4	0	-1	0	-1	0	0	0
GOTERM_BP_FAT	GO:0007242~intracellular signaling cascade	0.0110074	IGFBP5	0	-1	0	-1	0	0	0
GOTERM_BP_FAT	GO:0043410~positive regulation of MAPKKK cascade	0.0112559	TIMP2	0	-1	0	-1	0	0	0
GOTERM_BP_FAT	GO:0043410~positive regulation of MAPKKK cascade	0.0112559	ITGB1	0	-1	0	-1	0	0	0
GOTERM_BP_FAT	GO:0043410~positive regulation of MAPKKK cascade	0.0112559	CTNNB1	0	1	1	0	0	0	0
GOTERM_BP_FAT	GO:0051129~negative regulation of cellular component organization	0.0114246	MAP4	0	-1	0	-1	0	0	0
GOTERM_BP_FAT	GO:0051129~negative regulation of cellular component organization	0.0114246	NR1H3	0	0	0	1	1	0	0
GOTERM_BP_FAT	GO:0030856~regulation of epithelial cell differentiation	0.011919	CAV1	0	-1	0	-1	0	0	0
GOTERM_BP_FAT	GO:0030856~regulation of epithelial cell differentiation	0.011919	TGFB3	0	-1	0	-1	0	0	0
GOTERM_BP_FAT	GO:0030856~regulation of epithelial cell differentiation	0.011919	CTNNB1	0	1	1	0	0	0	0
GOTERM_BP_FAT	GO:0031960~response to corticosteroid stimulus	0.0130308	CAV1	0	-1	0	-1	0	0	0
GOTERM_BP_FAT	GO:0031960~response to corticosteroid stimulus	0.0130308	SERPINF1	0	-1	0	-1	0	0	0
GOTERM_BP_FAT	GO:0031960~response to corticosteroid stimulus	0.0130308	ANXA1	0	0	0	1	1	0	0
GOTERM_BP_FAT	GO:0031960~response to corticosteroid stimulus	0.0130308	COL1A1	0	-1	0	0	0	-1	0
GOTERM_BP_FAT	GO:0031589~cell-substrate adhesion	0.0141868	CTGF	0	-1	0	-1	0	-1	0
GOTERM_BP_FAT	GO:0031589~cell-substrate adhesion	0.0141868	COL3A1	0	-1	-1	-1	0	0	-1
GOTERM_BP_FAT	GO:0031589~cell-substrate adhesion	0.0141868	ITGB1	0	-1	0	-1	0	0	0
GOTERM_BP_FAT	GO:0031589~cell-substrate adhesion	0.0141868	CTNNB1	0	1	1	0	0	0	0
GOTERM_BP_FAT	GO:0009967~positive regulation of signal transduction	0.014258	CAV1	0	-1	0	-1	0	0	0
GOTERM_BP_FAT	GO:0009967~positive regulation of signal transduction	0.014258	HMOX1	0	0	0	1	1	0	0
GOTERM_BP_FAT	GO:0009967~positive regulation of signal transduction	0.014258	TIMP2	0	-1	0	-1	0	0	0
GOTERM_BP_FAT	GO:0009967~positive regulation of signal transduction	0.014258	ITGB1	0	-1	0	-1	0	0	0
GOTERM_BP_FAT	GO:0009967~positive regulation of signal transduction	0.014258	CTNNB1	0	1	1	0	0	0	0
GOTERM_BP_FAT	GO:0050767~regulation of neurogenesis	0.0145182	SERPINF1	0	-1	0	-1	0	0	0
GOTERM_BP_FAT	GO:0050767~regulation of neurogenesis	0.0145182	TIMP2	0	-1	0	-1	0	0	0
GOTERM_BP_FAT	GO:0044236~multicellular organismal metabolic process	0.0149555	COL3A1	0	-1	-1	-1	0	0	-1
GOTERM_BP_FAT	GO:0044236~multicellular organismal metabolic process	0.0149555	COL1A1	0	-1	0	0	0	-1	0
GOTERM_BP_FAT	GO:0051651~maintenance of location in cell	0.0149555	CAV1	0	-1	0	-1	0	0	0
GOTERM_BP_FAT	GO:0051651~maintenance of location in cell	0.0149555	ALB	1	0	1	-1	0	0	0
GOTERM_BP_FAT	GO:0043193~positive regulation of gene-specific transcription	0.015251	TGFB3	0	-1	0	-1	0	0	0
GOTERM_BP_FAT	GO:0043193~positive regulation of gene-specific transcription	0.015251	CTNNB1	0	1	1	0	0	0	0
GOTERM_BP_FAT	GO:0043193~positive regulation of gene-specific transcription	0.015251	NR1H3	0	0	0	1	1	0	0
GOTERM_BP_FAT	GO:0006633~fatty acid biosynthetic process	0.0157996	SCD1	0	-1	0	0	0	-1	0
GOTERM_BP_FAT	GO:0006633~fatty acid biosynthetic process	0.0157996	FASN	0	-1	0	0	0	-1	0
GOTERM_BP_FAT	GO:0006633~fatty acid biosynthetic process	0.0157996	LTA4H	0	0	0	1	1	0	0
GOTERM_BP_FAT	GO:0006633~fatty acid biosynthetic process	0.0157996	SC4MOL	0	-1	0	-1	0	0	0
GOTERM_BP_FAT	GO:0060349~bone morphogenesis	0.0160341	INSIG1	0	-1	0	-1	0	0	0
GOTERM_BP_FAT	GO:0060349~bone morphogenesis	0.0160341	TGFB3	0	-1	0	-1	0	0	0
GOTERM_BP_FAT	GO:0060349~bone morphogenesis	0.0160341	COL1A1	0	-1	0	0	0	-1	0
GOTERM_BP_FAT	GO:0007507~heart development	0.0162423	COL3A1	0	-1	-1	-1	0	0	-1
GOTERM_BP_FAT	GO:0007507~heart development	0.0162423	FHL2	0	-1	0	-1	0	0	0
GOTERM_BP_FAT	GO:0007507~heart development	0.0162423	ADAMTS1	0	-1	0	0	0	-1	0
GOTERM_BP_FAT	GO:0007507~heart development	0.0162423	ITGB1	0	-1	0	-1	0	0	0
GOTERM_BP_FAT	GO:0007507~heart development	0.0162423	CTNNB1	0	1	1	0	0	0	0
GOTERM_BP_FAT	GO:0043588~skin development	0.017145	COL3A1	0	-1	-1	-1	0	0	-1
GOTERM_BP_FAT	GO:0043588~skin development	0.017145	COL1A1	0	-1	0	0	0	-1	0
GOTERM_BP_FAT	GO:0043588~skin development	0.017145	COL5A2	0	-1	-1	-1	0	0	0
GOTERM_BP_FAT	GO:0040008~regulation of growth	0.0174017	CTGF	0	-1	0	-1	0	-1	0
GOTERM_BP_FAT	GO:0040008~regulation of growth	0.0174017	IGFBP5	0	-1	0	-1	0	0	0
GOTERM_BP_FAT	GO:0043242~negative regulation of protein complex disassembly	0.0194618	MAP4	0	-1	0	-1	0	0	0
GOTERM_BP_FAT	GO:0031334~positive regulation of protein complex assembly	0.0194618	CAV1	0	-1	0	-1	0	0	0
GOTERM_BP_FAT	GO:0007178~transmembrane receptor protein serine/threonine kinase signaling pathway	0.0199498	COL3A1	0	-1	-1	-1	0	0	-1
GOTERM_BP_FAT	GO:0007178~transmembrane receptor protein serine/threonine kinase signaling pathway	0.0199498	TGFB3	0	-1	0	-1	0	0	0
GOTERM_BP_FAT	GO:0007178~transmembrane receptor protein serine/threonine kinase signaling pathway	0.0199498	FSTL1	0	-1	0	-1	0	0	0
GOTERM_BP_FAT	GO:0007568~aging	0.0204201	SERPINF1	0	-1	0	-1	0	0	0
GOTERM_BP_FAT	GO:0007568~aging	0.0204201	TGFB3	0	-1	0	-1	0	0	0
GOTERM_BP_FAT	GO:0007568~aging	0.0204201	CP	1	0	1	0	0	0	0
GOTERM_BP_FAT	GO:0007568~aging	0.0204201	TIMP2	0	-1	0	-1	0	0	0
GOTERM_BP_FAT	GO:0031327~negative regulation of cellular biosynthetic process	0.0204855	CAV1	0	-1	0	-1	0	0	0
GOTERM_BP_FAT	GO:0031327~negative regulation of cellular biosynthetic process	0.0204855	INSIG1	0	-1	0	-1	0	0	0
GOTERM_BP_FAT	GO:0031327~negative regulation of cellular biosynthetic process	0.0204855	TGFB3	0	-1	0	-1	0	0	0
GOTERM_BP_FAT	GO:0031327~negative regulation of cellular biosynthetic process	0.0204855	CTNNB1	0	1	1	0	0	0	0
GOTERM_BP_FAT	GO:0031327~negative regulation of cellular biosynthetic process	0.0204855	IGFBP5	0	-1	0	-1	0	0	0
GOTERM_BP_FAT	GO:0031327~negative regulation of cellular biosynthetic process	0.0204855	NR1H3	0	0	0	1	1	0	0
GOTERM_BP_FAT	GO:0031640~killing of cells of another organism	0.0206975	RATNP-3B	0	0	0	1	1	0	0
GOTERM_BP_FAT	GO:0031640~killing of cells of another organism	0.0206975	ALB	1	0	1	-1	0	0	0
GOTERM_BP_FAT	GO:0051960~regulation of nervous system development	0.0211378	SERPINF1	0	-1	0	-1	0	0	0
GOTERM_BP_FAT	GO:0051960~regulation of nervous system development	0.0211378	TIMP2	0	-1	0	-1	0	0	0
GOTERM_BP_FAT	GO:0010720~positive regulation of cell development	0.0232479	SERPINF1	0	-1	0	-1	0	0	0
GOTERM_BP_FAT	GO:0010720~positive regulation of cell development	0.0232479	TGFB3	0	-1	0	-1	0	0	0
GOTERM_BP_FAT	GO:0030198~extracellular matrix organization	0.0232479	COL3A1	0	-1	-1	-1	0	0	-1
GOTERM_BP_FAT	GO:0030198~extracellular matrix organization	0.0232479	CCDC80	0	-1	0	-1	0	0	0
GOTERM_BP_FAT	GO:0030198~extracellular matrix organization	0.0232479	COL1A1	0	-1	0	0	0	-1	0
GOTERM_BP_FAT	GO:0030198~extracellular matrix organization	0.0232479	COL5A2	0	-1	-1	-1	0	0	0
GOTERM_BP_FAT	GO:0010647~positive regulation of cell communication	0.0237598	CAV1	0	-1	0	-1	0	0	0
GOTERM_BP_FAT	GO:0010647~positive regulation of cell communication	0.0237598	HMOX1	0	0	0	1	1	0	0
GOTERM_BP_FAT	GO:0010647~positive regulation of cell communication	0.0237598	TIMP2	0	-1	0	-1	0	0	0
GOTERM_BP_FAT	GO:0010647~positive regulation of cell communication	0.0237598	ITGB1	0	-1	0	-1	0	0	0
GOTERM_BP_FAT	GO:0010647~positive regulation of cell communication	0.0237598	CTNNB1	0	1	1	0	0	0	0
GOTERM_BP_FAT	GO:0006357~regulation of transcription from RNA polymerase II promoter	0.0239313	HMOX1	0	0	0	1	1	0	0
GOTERM_BP_FAT	GO:0006357~regulation of transcription from RNA polymerase II promoter	0.0239313	TGFB3	0	-1	0	-1	0	0	0
GOTERM_BP_FAT	GO:0006357~regulation of transcription from RNA polymerase II promoter	0.0239313	FHL2	0	-1	0	-1	0	0	0
GOTERM_BP_FAT	GO:0006357~regulation of transcription from RNA polymerase II promoter	0.0239313	CTNNB1	0	1	1	0	0	0	0
GOTERM_BP_FAT	GO:0006357~regulation of transcription from RNA polymerase II promoter	0.0239313	NR1H3	0	0	0	1	1	0	0
GOTERM_BP_FAT	GO:0034599~cellular response to oxidative stress	0.0244624	HMOX1	0	0	0	1	1	0	0
GOTERM_BP_FAT	GO:0034599~cellular response to oxidative stress	0.0244624	ANXA1	0	0	0	1	1	0	0
GOTERM_BP_FAT	GO:0032101~regulation of response to external stimulus	0.0256759	CAV1	0	-1	0	-1	0	0	0
GOTERM_BP_FAT	GO:0032101~regulation of response to external stimulus	0.0256759	SERPINF1	0	-1	0	-1	0	0	0
GOTERM_BP_FAT	GO:0032101~regulation of response to external stimulus	0.0256759	NPY	0	1	0	1	1	0	0
GOTERM_BP_FAT	GO:0032101~regulation of response to external stimulus	0.0256759	ANXA1	0	0	0	1	1	0	0
GOTERM_BP_FAT	GO:0043244~regulation of protein complex disassembly	0.0257862	MAP4	0	-1	0	-1	0	0	0
GOTERM_BP_FAT	GO:0017038~protein import	0.026087	TGFB3	0	-1	0	-1	0	0	0
GOTERM_BP_FAT	GO:0017038~protein import	0.026087	TIMM10	0	1	0	0	0	0	1
GOTERM_BP_FAT	GO:0017038~protein import	0.026087	KPNA1	0	1	0	0	0	0	1
GOTERM_BP_FAT	GO:0010627~regulation of protein kinase cascade	0.0273303	CAV1	0	-1	0	-1	0	0	0
GOTERM_BP_FAT	GO:0010627~regulation of protein kinase cascade	0.0273303	HMOX1	0	0	0	1	1	0	0
GOTERM_BP_FAT	GO:0010627~regulation of protein kinase cascade	0.0273303	TIMP2	0	-1	0	-1	0	0	0
GOTERM_BP_FAT	GO:0010627~regulation of protein kinase cascade	0.0273303	ITGB1	0	-1	0	-1	0	0	0
GOTERM_BP_FAT	GO:0010627~regulation of protein kinase cascade	0.0273303	CTNNB1	0	1	1	0	0	0	0
GOTERM_BP_FAT	GO:0002246~healing during inflammatory response	0.0275021	HMOX1	0	0	0	1	1	0	0
GOTERM_BP_FAT	GO:0032964~collagen biosynthetic process	0.0275021	COL3A1	0	-1	-1	-1	0	0	-1
GOTERM_BP_FAT	GO:0032964~collagen biosynthetic process	0.0275021	COL1A1	0	-1	0	0	0	-1	0
GOTERM_BP_FAT	GO:0009611~response to wounding	0.0277829	HMOX1	0	0	0	1	1	0	0
GOTERM_BP_FAT	GO:0009611~response to wounding	0.0277829	COL3A1	0	-1	-1	-1	0	0	-1
GOTERM_BP_FAT	GO:0009611~response to wounding	0.0277829	TGFB3	0	-1	0	-1	0	0	0
GOTERM_BP_FAT	GO:0009611~response to wounding	0.0277829	PF4	0	0	0	1	1	0	0
GOTERM_BP_FAT	GO:0010769~regulation of cell morphogenesis involved in differentiation	0.0283332	TGFB3	0	-1	0	-1	0	0	0
GOTERM_BP_FAT	GO:0055072~iron ion homeostasis	0.0285191	HMOX1	0	0	0	1	1	0	0
GOTERM_BP_FAT	GO:0055072~iron ion homeostasis	0.0285191	CP	1	0	1	0	0	0	0
GOTERM_BP_FAT	GO:0051235~maintenance of location	0.0285191	CAV1	0	-1	0	-1	0	0	0
GOTERM_BP_FAT	GO:0051235~maintenance of location	0.0285191	ALB	1	0	1	-1	0	0	0
GOTERM_BP_FAT	GO:0045664~regulation of neuron differentiation	0.0288564	TIMP2	0	-1	0	-1	0	0	0
GOTERM_BP_FAT	GO:0060249~anatomical structure homeostasis	0.0291042	ITGB1	0	-1	0	-1	0	0	0
GOTERM_BP_FAT	GO:0060249~anatomical structure homeostasis	0.0291042	CTNNB1	0	1	1	0	0	0	0
GOTERM_BP_FAT	GO:0051240~positive regulation of multicellular organismal process	0.0294797	CAV1	0	-1	0	-1	0	0	0
GOTERM_BP_FAT	GO:0051240~positive regulation of multicellular organismal process	0.0294797	ALB	1	0	1	-1	0	0	0
GOTERM_BP_FAT	GO:0051240~positive regulation of multicellular organismal process	0.0294797	TGFB3	0	-1	0	-1	0	0	0
GOTERM_BP_FAT	GO:0051240~positive regulation of multicellular organismal process	0.0294797	PF4	0	0	0	1	1	0	0
GOTERM_BP_FAT	GO:0001558~regulation of cell growth	0.0299665	CTGF	0	-1	0	-1	0	-1	0
GOTERM_BP_FAT	GO:0001558~regulation of cell growth	0.0299665	IGFBP5	0	-1	0	-1	0	0	0
GOTERM_BP_FAT	GO:0010740~positive regulation of protein kinase cascade	0.030531	HMOX1	0	0	0	1	1	0	0
GOTERM_BP_FAT	GO:0010740~positive regulation of protein kinase cascade	0.030531	TIMP2	0	-1	0	-1	0	0	0
GOTERM_BP_FAT	GO:0010740~positive regulation of protein kinase cascade	0.030531	ITGB1	0	-1	0	-1	0	0	0
GOTERM_BP_FAT	GO:0010740~positive regulation of protein kinase cascade	0.030531	CTNNB1	0	1	1	0	0	0	0
GOTERM_BP_FAT	GO:0031016~pancreas development	0.0313627	ANXA1	0	0	0	1	1	0	0
GOTERM_BP_FAT	GO:0031016~pancreas development	0.0313627	CTNNB1	0	1	1	0	0	0	0
GOTERM_BP_FAT	GO:0051495~positive regulation of cytoskeleton organization	0.0313627	CAV1	0	-1	0	-1	0	0	0
GOTERM_BP_FAT	GO:0042060~wound healing	0.0328517	HMOX1	0	0	0	1	1	0	0
GOTERM_BP_FAT	GO:0042060~wound healing	0.0328517	COL3A1	0	-1	-1	-1	0	0	-1
GOTERM_BP_FAT	GO:0042060~wound healing	0.0328517	TGFB3	0	-1	0	-1	0	0	0
GOTERM_BP_FAT	GO:0042060~wound healing	0.0328517	PF4	0	0	0	1	1	0	0
GOTERM_BP_FAT	GO:0010605~negative regulation of macromolecule metabolic process	0.0339325	CAV1	0	-1	0	-1	0	0	0
GOTERM_BP_FAT	GO:0010605~negative regulation of macromolecule metabolic process	0.0339325	TGFB3	0	-1	0	-1	0	0	0
GOTERM_BP_FAT	GO:0010605~negative regulation of macromolecule metabolic process	0.0339325	PF4	0	0	0	1	1	0	0
GOTERM_BP_FAT	GO:0010605~negative regulation of macromolecule metabolic process	0.0339325	TIMP2	0	-1	0	-1	0	0	0
GOTERM_BP_FAT	GO:0010605~negative regulation of macromolecule metabolic process	0.0339325	CTNNB1	0	1	1	0	0	0	0
GOTERM_BP_FAT	GO:0010605~negative regulation of macromolecule metabolic process	0.0339325	IGFBP5	0	-1	0	-1	0	0	0
GOTERM_BP_FAT	GO:0010605~negative regulation of macromolecule metabolic process	0.0339325	NR1H3	0	0	0	1	1	0	0
GOTERM_BP_FAT	GO:0043619~regulation of transcription from RNA polymerase II promoter in response to oxidative stress	0.0342601	HMOX1	0	0	0	1	1	0	0
GOTERM_BP_FAT	GO:0060363~cranial suture morphogenesis	0.0342601	INSIG1	0	-1	0	-1	0	0	0
GOTERM_BP_FAT	GO:0060363~cranial suture morphogenesis	0.0342601	TGFB3	0	-1	0	-1	0	0	0
GOTERM_BP_FAT	GO:0010810~regulation of cell-substrate adhesion	0.0343135	CCDC80	0	-1	0	-1	0	0	0
GOTERM_BP_FAT	GO:0010810~regulation of cell-substrate adhesion	0.0343135	COL1A1	0	-1	0	0	0	-1	0
GOTERM_BP_FAT	GO:0008544~epidermis development	0.0348104	COL3A1	0	-1	-1	-1	0	0	-1
GOTERM_BP_FAT	GO:0008544~epidermis development	0.0348104	ANXA1	0	0	0	1	1	0	0
GOTERM_BP_FAT	GO:0008544~epidermis development	0.0348104	COL1A1	0	-1	0	0	0	-1	0
GOTERM_BP_FAT	GO:0008544~epidermis development	0.0348104	COL5A2	0	-1	-1	-1	0	0	0
GOTERM_BP_FAT	GO:0055080~cation homeostasis	0.0355606	CAV1	0	-1	0	-1	0	0	0
GOTERM_BP_FAT	GO:0055080~cation homeostasis	0.0355606	HMOX1	0	0	0	1	1	0	0
GOTERM_BP_FAT	GO:0055080~cation homeostasis	0.0355606	CP	1	0	1	0	0	0	0
GOTERM_BP_FAT	GO:0055080~cation homeostasis	0.0355606	ITGB1	0	-1	0	-1	0	0	0
GOTERM_BP_FAT	GO:0051494~negative regulation of cytoskeleton organization	0.0358279	MAP4	0	-1	0	-1	0	0	0
GOTERM_BP_FAT	GO:0010628~positive regulation of gene expression	0.035848	TGFB3	0	-1	0	-1	0	0	0
GOTERM_BP_FAT	GO:0010628~positive regulation of gene expression	0.035848	PF4	0	0	0	1	1	0	0
GOTERM_BP_FAT	GO:0010628~positive regulation of gene expression	0.035848	CTNNB1	0	1	1	0	0	0	0
GOTERM_BP_FAT	GO:0010628~positive regulation of gene expression	0.035848	NR1H3	0	0	0	1	1	0	0
GOTERM_BP_FAT	GO:0031669~cellular response to nutrient levels	0.0373679	ALB	1	0	1	-1	0	0	0
GOTERM_BP_FAT	GO:0031669~cellular response to nutrient levels	0.0373679	HMOX1	0	0	0	1	1	0	0
GOTERM_BP_FAT	GO:0033365~protein localization in organelle	0.0374206	TGFB3	0	-1	0	-1	0	0	0
GOTERM_BP_FAT	GO:0033365~protein localization in organelle	0.0374206	TIMM10	0	1	0	0	0	0	1
GOTERM_BP_FAT	GO:0033365~protein localization in organelle	0.0374206	KPNA1	0	1	0	0	0	0	1
GOTERM_BP_FAT	GO:0008104~protein localization	0.0384594	CAV1	0	-1	0	-1	0	0	0
GOTERM_BP_FAT	GO:0008104~protein localization	0.0384594	TGFB3	0	-1	0	-1	0	0	0
GOTERM_BP_FAT	GO:0008104~protein localization	0.0384594	TIMM10	0	1	0	0	0	0	1
GOTERM_BP_FAT	GO:0008104~protein localization	0.0384594	COL1A1	0	-1	0	0	0	-1	0
GOTERM_BP_FAT	GO:0008104~protein localization	0.0384594	KPNA1	0	1	0	0	0	0	1
GOTERM_BP_FAT	GO:0008104~protein localization	0.0384594	CTNNB1	0	1	1	0	0	0	0
GOTERM_BP_FAT	GO:0045893~positive regulation of transcription, DNA-dependent	0.0389321	TGFB3	0	-1	0	-1	0	0	0
GOTERM_BP_FAT	GO:0045893~positive regulation of transcription, DNA-dependent	0.0389321	CTNNB1	0	1	1	0	0	0	0
GOTERM_BP_FAT	GO:0045893~positive regulation of transcription, DNA-dependent	0.0389321	NR1H3	0	0	0	1	1	0	0
GOTERM_BP_FAT	GO:0008361~regulation of cell size	0.0397559	TGFB3	0	-1	0	-1	0	0	0
GOTERM_BP_FAT	GO:0008361~regulation of cell size	0.0397559	EMP1	0	-1	0	-1	0	0	0
GOTERM_BP_FAT	GO:0030855~epithelial cell differentiation	0.0401287	COL4A1	0	-1	0	-1	0	0	0
GOTERM_BP_FAT	GO:0030855~epithelial cell differentiation	0.0401287	ANXA1	0	0	0	1	1	0	0
GOTERM_BP_FAT	GO:0030855~epithelial cell differentiation	0.0401287	EMP1	0	-1	0	-1	0	0	0
GOTERM_BP_FAT	GO:0030855~epithelial cell differentiation	0.0401287	CTNNB1	0	1	1	0	0	0	0
GOTERM_BP_FAT	GO:0048514~blood vessel morphogenesis	0.0404217	CAV1	0	-1	0	-1	0	0	0
GOTERM_BP_FAT	GO:0048514~blood vessel morphogenesis	0.0404217	CTGF	0	-1	0	-1	0	-1	0
GOTERM_BP_FAT	GO:0048514~blood vessel morphogenesis	0.0404217	HMOX1	0	0	0	1	1	0	0
GOTERM_BP_FAT	GO:0048514~blood vessel morphogenesis	0.0404217	CTNNB1	0	1	1	0	0	0	0
GOTERM_BP_FAT	GO:0051254~positive regulation of RNA metabolic process	0.0405065	TGFB3	0	-1	0	-1	0	0	0
GOTERM_BP_FAT	GO:0051254~positive regulation of RNA metabolic process	0.0405065	CTNNB1	0	1	1	0	0	0	0
GOTERM_BP_FAT	GO:0051254~positive regulation of RNA metabolic process	0.0405065	NR1H3	0	0	0	1	1	0	0
GOTERM_BP_FAT	GO:0048565~gut development	0.0405228	COL3A1	0	-1	-1	-1	0	0	-1
GOTERM_BP_FAT	GO:0048565~gut development	0.0405228	TGFB3	0	-1	0	-1	0	0	0
GOTERM_BP_FAT	GO:0048565~gut development	0.0405228	CTNNB1	0	1	1	0	0	0	0
GOTERM_BP_FAT	GO:0033483~gas homeostasis	0.0409716	CAV1	0	-1	0	-1	0	0	0
GOTERM_BP_FAT	GO:0043620~regulation of transcription in response to stress	0.0409716	HMOX1	0	0	0	1	1	0	0
GOTERM_BP_FAT	GO:0043618~regulation of transcription from RNA polymerase II promoter in response to stress	0.0409716	HMOX1	0	0	0	1	1	0	0
GOTERM_BP_FAT	GO:0030324~lung development	0.041053	CTGF	0	-1	0	-1	0	-1	0
GOTERM_BP_FAT	GO:0030324~lung development	0.041053	TGFB3	0	-1	0	-1	0	0	0
GOTERM_BP_FAT	GO:0030324~lung development	0.041053	CTNNB1	0	1	1	0	0	0	0
GOTERM_BP_FAT	GO:0051130~positive regulation of cellular component organization	0.0417724	CAV1	0	-1	0	-1	0	0	0
GOTERM_BP_FAT	GO:0051130~positive regulation of cellular component organization	0.0417724	TGFB3	0	-1	0	-1	0	0	0
GOTERM_BP_FAT	GO:0051130~positive regulation of cellular component organization	0.0417724	MFGE8	0	-1	0	-1	0	0	0
GOTERM_BP_FAT	GO:0006839~mitochondrial transport	0.0421368	TIMM10	0	1	0	0	0	0	1
GOTERM_BP_FAT	GO:0006839~mitochondrial transport	0.0421368	SLC25A1	-1	0	0	-1	0	0	0
GOTERM_BP_FAT	GO:0030323~respiratory tube development	0.0429339	CTGF	0	-1	0	-1	0	-1	0
GOTERM_BP_FAT	GO:0030323~respiratory tube development	0.0429339	TGFB3	0	-1	0	-1	0	0	0
GOTERM_BP_FAT	GO:0030323~respiratory tube development	0.0429339	CTNNB1	0	1	1	0	0	0	0
GOTERM_BP_FAT	GO:0001666~response to hypoxia	0.0438462	CAV1	0	-1	0	-1	0	0	0
GOTERM_BP_FAT	GO:0001666~response to hypoxia	0.0438462	NOL3	0	1	0	-1	0	0	1
GOTERM_BP_FAT	GO:0001666~response to hypoxia	0.0438462	HMOX1	0	0	0	1	1	0	0
GOTERM_BP_FAT	GO:0001666~response to hypoxia	0.0438462	TGFB3	0	-1	0	-1	0	0	0
GOTERM_BP_FAT	GO:0031344~regulation of cell projection organization	0.0438903	TGFB3	0	-1	0	-1	0	0	0
GOTERM_BP_FAT	GO:0033273~response to vitamin	0.0438903	SERPINF1	0	-1	0	-1	0	0	0
GOTERM_BP_FAT	GO:0033273~response to vitamin	0.0438903	EIF2AK2	0	0	0	1	1	0	0
GOTERM_BP_FAT	GO:0007167~enzyme linked receptor protein signaling pathway	0.0451833	CTGF	0	-1	0	-1	0	-1	0
GOTERM_BP_FAT	GO:0007167~enzyme linked receptor protein signaling pathway	0.0451833	COL3A1	0	-1	-1	-1	0	0	-1
GOTERM_BP_FAT	GO:0007167~enzyme linked receptor protein signaling pathway	0.0451833	TGFB3	0	-1	0	-1	0	0	0
GOTERM_BP_FAT	GO:0007167~enzyme linked receptor protein signaling pathway	0.0451833	FSTL1	0	-1	0	-1	0	0	0
GOTERM_BP_FAT	GO:0007167~enzyme linked receptor protein signaling pathway	0.0451833	NR1H3	0	0	0	1	1	0	0
GOTERM_BP_FAT	GO:0046890~regulation of lipid biosynthetic process	0.045436	INSIG1	0	-1	0	-1	0	0	0
GOTERM_BP_FAT	GO:0046890~regulation of lipid biosynthetic process	0.045436	ANXA1	0	0	0	1	1	0	0
GOTERM_BP_FAT	GO:0046890~regulation of lipid biosynthetic process	0.045436	NR1H3	0	0	0	1	1	0	0
GOTERM_BP_FAT	GO:0044087~regulation of cellular component biogenesis	0.0458352	CAV1	0	-1	0	-1	0	0	0
GOTERM_BP_FAT	GO:0044087~regulation of cellular component biogenesis	0.0458352	TGFB3	0	-1	0	-1	0	0	0
GOTERM_BP_FAT	GO:0007017~microtubule-based process	0.0467004	DYNC1LI1	0	1	0	0	0	0	1
GOTERM_BP_FAT	GO:0007017~microtubule-based process	0.0467004	CAV1	0	-1	0	-1	0	0	0
GOTERM_BP_FAT	GO:0007017~microtubule-based process	0.0467004	CTNNB1	0	1	1	0	0	0	0
GOTERM_BP_FAT	GO:0032102~negative regulation of response to external stimulus	0.0471204	SERPINF1	0	-1	0	-1	0	0	0
GOTERM_BP_FAT	GO:0032102~negative regulation of response to external stimulus	0.0471204	ANXA1	0	0	0	1	1	0	0
GOTERM_BP_FAT	GO:0006641~triglyceride metabolic process	0.0471204	CAV1	0	-1	0	-1	0	0	0
GOTERM_BP_FAT	GO:0006641~triglyceride metabolic process	0.0471204	INSIG1	0	-1	0	-1	0	0	0
GOTERM_BP_FAT	GO:0006641~triglyceride metabolic process	0.0471204	NR1H3	0	0	0	1	1	0	0
GOTERM_BP_FAT	GO:0060541~respiratory system development	0.0478223	CTGF	0	-1	0	-1	0	-1	0
GOTERM_BP_FAT	GO:0060541~respiratory system development	0.0478223	TGFB3	0	-1	0	-1	0	0	0
GOTERM_BP_FAT	GO:0060541~respiratory system development	0.0478223	CTNNB1	0	1	1	0	0	0	0
GOTERM_BP_FAT	GO:0010558~negative regulation of macromolecule biosynthetic process	0.0490057	TGFB3	0	-1	0	-1	0	0	0
GOTERM_BP_FAT	GO:0010558~negative regulation of macromolecule biosynthetic process	0.0490057	PF4	0	0	0	1	1	0	0
GOTERM_BP_FAT	GO:0010558~negative regulation of macromolecule biosynthetic process	0.0490057	CTNNB1	0	1	1	0	0	0	0
GOTERM_BP_FAT	GO:0010558~negative regulation of macromolecule biosynthetic process	0.0490057	IGFBP5	0	-1	0	-1	0	0	0
GOTERM_BP_FAT	GO:0010558~negative regulation of macromolecule biosynthetic process	0.0490057	NR1H3	0	0	0	1	1	0	0
GOTERM_BP_FAT	GO:0019216~regulation of lipid metabolic process	0.0498514	CAV1	0	-1	0	-1	0	0	0
GOTERM_BP_FAT	GO:0019216~regulation of lipid metabolic process	0.0498514	INSIG1	0	-1	0	-1	0	0	0
GOTERM_BP_FAT	GO:0019216~regulation of lipid metabolic process	0.0498514	ANXA1	0	0	0	1	1	0	0
GOTERM_BP_FAT	GO:0019216~regulation of lipid metabolic process	0.0498514	NR1H3	0	0	0	1	1	0	0
GOTERM_BP_FAT	GO:0009968~negative regulation of signal transduction	0.0504113	CAV1	0	-1	0	-1	0	0	0
GOTERM_BP_FAT	GO:0009968~negative regulation of signal transduction	0.0504113	TGFB3	0	-1	0	-1	0	0	0
GOTERM_BP_FAT	GO:0009968~negative regulation of signal transduction	0.0504113	TIMP2	0	-1	0	-1	0	0	0
GOTERM_BP_FAT	GO:0009968~negative regulation of signal transduction	0.0504113	IGFBP5	0	-1	0	-1	0	0	0
GOTERM_BP_FAT	GO:0032271~regulation of protein polymerization	0.0505568	CAV1	0	-1	0	-1	0	0	0
GOTERM_BP_FAT	GO:0045944~positive regulation of transcription from RNA polymerase II promoter	0.0506017	TGFB3	0	-1	0	-1	0	0	0
GOTERM_BP_FAT	GO:0045944~positive regulation of transcription from RNA polymerase II promoter	0.0506017	CTNNB1	0	1	1	0	0	0	0
GOTERM_BP_FAT	GO:0045944~positive regulation of transcription from RNA polymerase II promoter	0.0506017	NR1H3	0	0	0	1	1	0	0
GOTERM_BP_FAT	GO:0070482~response to oxygen levels	0.0527139	CAV1	0	-1	0	-1	0	0	0
GOTERM_BP_FAT	GO:0070482~response to oxygen levels	0.0527139	NOL3	0	1	0	-1	0	0	1
GOTERM_BP_FAT	GO:0070482~response to oxygen levels	0.0527139	HMOX1	0	0	0	1	1	0	0
GOTERM_BP_FAT	GO:0070482~response to oxygen levels	0.0527139	TGFB3	0	-1	0	-1	0	0	0
GOTERM_BP_FAT	GO:0001525~angiogenesis	0.0540343	CTGF	0	-1	0	-1	0	-1	0
GOTERM_BP_FAT	GO:0001525~angiogenesis	0.0540343	HMOX1	0	0	0	1	1	0	0
GOTERM_BP_FAT	GO:0001525~angiogenesis	0.0540343	CTNNB1	0	1	1	0	0	0	0
GOTERM_BP_FAT	GO:0051384~response to glucocorticoid stimulus	0.0551057	CAV1	0	-1	0	-1	0	0	0
GOTERM_BP_FAT	GO:0051384~response to glucocorticoid stimulus	0.0551057	SERPINF1	0	-1	0	-1	0	0	0
GOTERM_BP_FAT	GO:0051384~response to glucocorticoid stimulus	0.0551057	ANXA1	0	0	0	1	1	0	0
GOTERM_BP_FAT	GO:0006639~acylglycerol metabolic process	0.0576895	CAV1	0	-1	0	-1	0	0	0
GOTERM_BP_FAT	GO:0006639~acylglycerol metabolic process	0.0576895	INSIG1	0	-1	0	-1	0	0	0
GOTERM_BP_FAT	GO:0006639~acylglycerol metabolic process	0.0576895	NR1H3	0	0	0	1	1	0	0
GOTERM_BP_FAT	GO:0009628~response to abiotic stimulus	0.058833	CAV1	0	-1	0	-1	0	0	0
GOTERM_BP_FAT	GO:0009628~response to abiotic stimulus	0.058833	COL3A1	0	-1	-1	-1	0	0	-1
GOTERM_BP_FAT	GO:0009628~response to abiotic stimulus	0.058833	ANXA1	0	0	0	1	1	0	0
GOTERM_BP_FAT	GO:0009628~response to abiotic stimulus	0.058833	COL1A1	0	-1	0	0	0	-1	0
GOTERM_BP_FAT	GO:0009628~response to abiotic stimulus	0.058833	EIF2AK2	0	0	0	1	1	0	0
GOTERM_BP_FAT	GO:0042770~DNA damage response, signal transduction	0.0595246	HMOX1	0	0	0	1	1	0	0
GOTERM_BP_FAT	GO:0022604~regulation of cell morphogenesis	0.0606149	TGFB3	0	-1	0	-1	0	0	0
GOTERM_BP_FAT	GO:0031670~cellular response to nutrient	0.0608309	HMOX1	0	0	0	1	1	0	0
GOTERM_BP_FAT	GO:0060347~heart trabecula formation	0.0608309	FHL2	0	-1	0	-1	0	0	0
GOTERM_BP_FAT	GO:0060347~heart trabecula formation	0.0608309	ADAMTS1	0	-1	0	0	0	-1	0
GOTERM_BP_FAT	GO:0006638~neutral lipid metabolic process	0.0613797	CAV1	0	-1	0	-1	0	0	0
GOTERM_BP_FAT	GO:0006638~neutral lipid metabolic process	0.0613797	INSIG1	0	-1	0	-1	0	0	0
GOTERM_BP_FAT	GO:0006638~neutral lipid metabolic process	0.0613797	NR1H3	0	0	0	1	1	0	0
GOTERM_BP_FAT	GO:0014706~striated muscle tissue development	0.0628885	CAV1	0	-1	0	-1	0	0	0
GOTERM_BP_FAT	GO:0014706~striated muscle tissue development	0.0628885	FHL2	0	-1	0	-1	0	0	0
GOTERM_BP_FAT	GO:0014706~striated muscle tissue development	0.0628885	ITGB1	0	-1	0	-1	0	0	0
GOTERM_BP_FAT	GO:0014706~striated muscle tissue development	0.0628885	IGFBP5	0	-1	0	-1	0	0	0
GOTERM_BP_FAT	GO:0006662~glycerol ether metabolic process	0.0632546	CAV1	0	-1	0	-1	0	0	0
GOTERM_BP_FAT	GO:0006662~glycerol ether metabolic process	0.0632546	INSIG1	0	-1	0	-1	0	0	0
GOTERM_BP_FAT	GO:0006662~glycerol ether metabolic process	0.0632546	NR1H3	0	0	0	1	1	0	0
GOTERM_BP_FAT	GO:0055066~di-, tri-valent inorganic cation homeostasis	0.0650762	CAV1	0	-1	0	-1	0	0	0
GOTERM_BP_FAT	GO:0055066~di-, tri-valent inorganic cation homeostasis	0.0650762	HMOX1	0	0	0	1	1	0	0
GOTERM_BP_FAT	GO:0055066~di-, tri-valent inorganic cation homeostasis	0.0650762	CP	1	0	1	0	0	0	0
GOTERM_BP_FAT	GO:0055066~di-, tri-valent inorganic cation homeostasis	0.0650762	ITGB1	0	-1	0	-1	0	0	0
GOTERM_BP_FAT	GO:0018904~organic ether metabolic process	0.0670619	CAV1	0	-1	0	-1	0	0	0
GOTERM_BP_FAT	GO:0018904~organic ether metabolic process	0.0670619	INSIG1	0	-1	0	-1	0	0	0
GOTERM_BP_FAT	GO:0018904~organic ether metabolic process	0.0670619	NR1H3	0	0	0	1	1	0	0
GOTERM_BP_FAT	GO:0060768~regulation of epithelial cell proliferation involved in prostate gland development	0.0673599	SERPINF1	0	-1	0	-1	0	0	0
GOTERM_BP_FAT	GO:0060768~regulation of epithelial cell proliferation involved in prostate gland development	0.0673599	CTNNB1	0	1	1	0	0	0	0
GOTERM_BP_FAT	GO:0031346~positive regulation of cell projection organization	0.0689936	TGFB3	0	-1	0	-1	0	0	0
GOTERM_BP_FAT	GO:0006606~protein import into nucleus	0.0689936	TGFB3	0	-1	0	-1	0	0	0
GOTERM_BP_FAT	GO:0006606~protein import into nucleus	0.0689936	KPNA1	0	1	0	0	0	0	1
GOTERM_BP_FAT	GO:0032268~regulation of cellular protein metabolic process	0.0690854	CAV1	0	-1	0	-1	0	0	0
GOTERM_BP_FAT	GO:0032268~regulation of cellular protein metabolic process	0.0690854	RAPGEF4	0	-1	0	-1	0	0	0
GOTERM_BP_FAT	GO:0032268~regulation of cellular protein metabolic process	0.0690854	TIMP2	0	-1	0	-1	0	0	0
GOTERM_BP_FAT	GO:0032268~regulation of cellular protein metabolic process	0.0690854	IGFBP5	0	-1	0	-1	0	0	0
GOTERM_BP_FAT	GO:0032268~regulation of cellular protein metabolic process	0.0690854	NR1H3	0	0	0	1	1	0	0
GOTERM_BP_FAT	GO:0007010~cytoskeleton organization	0.0701934	DYNC1LI1	0	1	0	0	0	0	1
GOTERM_BP_FAT	GO:0007010~cytoskeleton organization	0.0701934	CAV1	0	-1	0	-1	0	0	0
GOTERM_BP_FAT	GO:0007010~cytoskeleton organization	0.0701934	ITGB1	0	-1	0	-1	0	0	0
GOTERM_BP_FAT	GO:0007010~cytoskeleton organization	0.0701934	CTNNB1	0	1	1	0	0	0	0
GOTERM_BP_FAT	GO:0030100~regulation of endocytosis	0.0709437	CAV1	0	-1	0	-1	0	0	0
GOTERM_BP_FAT	GO:0030100~regulation of endocytosis	0.0709437	MFGE8	0	-1	0	-1	0	0	0
GOTERM_BP_FAT	GO:0030100~regulation of endocytosis	0.0709437	NR1H3	0	0	0	1	1	0	0
GOTERM_BP_FAT	GO:0010639~negative regulation of organelle organization	0.0709437	MAP4	0	-1	0	-1	0	0	0
GOTERM_BP_FAT	GO:0060537~muscle tissue development	0.0711538	CAV1	0	-1	0	-1	0	0	0
GOTERM_BP_FAT	GO:0060537~muscle tissue development	0.0711538	FHL2	0	-1	0	-1	0	0	0
GOTERM_BP_FAT	GO:0060537~muscle tissue development	0.0711538	ITGB1	0	-1	0	-1	0	0	0
GOTERM_BP_FAT	GO:0060537~muscle tissue development	0.0711538	IGFBP5	0	-1	0	-1	0	0	0
GOTERM_BP_FAT	GO:0051051~negative regulation of transport	0.0736014	HMOX1	0	0	0	1	1	0	0
GOTERM_BP_FAT	GO:0051051~negative regulation of transport	0.0736014	ANXA1	0	0	0	1	1	0	0
GOTERM_BP_FAT	GO:0051051~negative regulation of transport	0.0736014	NR1H3	0	0	0	1	1	0	0
GOTERM_BP_FAT	GO:0051170~nuclear import	0.0748973	TGFB3	0	-1	0	-1	0	0	0
GOTERM_BP_FAT	GO:0051170~nuclear import	0.0748973	KPNA1	0	1	0	0	0	0	1
GOTERM_BP_FAT	GO:0010648~negative regulation of cell communication	0.0759683	CAV1	0	-1	0	-1	0	0	0
GOTERM_BP_FAT	GO:0010648~negative regulation of cell communication	0.0759683	TGFB3	0	-1	0	-1	0	0	0
GOTERM_BP_FAT	GO:0010648~negative regulation of cell communication	0.0759683	TIMP2	0	-1	0	-1	0	0	0
GOTERM_BP_FAT	GO:0010648~negative regulation of cell communication	0.0759683	IGFBP5	0	-1	0	-1	0	0	0
GOTERM_BP_FAT	GO:0032535~regulation of cellular component size	0.0769154	TGFB3	0	-1	0	-1	0	0	0
GOTERM_BP_FAT	GO:0032535~regulation of cellular component size	0.0769154	EMP1	0	-1	0	-1	0	0	0
GOTERM_BP_FAT	GO:0042493~response to drug	0.0770514	CAV1	0	-1	0	-1	0	0	0
GOTERM_BP_FAT	GO:0042493~response to drug	0.0770514	ANXA1	0	0	0	1	1	0	0
GOTERM_BP_FAT	GO:0042493~response to drug	0.0770514	TIMP2	0	-1	0	-1	0	0	0
GOTERM_BP_FAT	GO:0045941~positive regulation of transcription	0.0773543	TGFB3	0	-1	0	-1	0	0	0
GOTERM_BP_FAT	GO:0045941~positive regulation of transcription	0.0773543	CTNNB1	0	1	1	0	0	0	0
GOTERM_BP_FAT	GO:0045941~positive regulation of transcription	0.0773543	NR1H3	0	0	0	1	1	0	0
GOTERM_BP_FAT	GO:0030003~cellular cation homeostasis	0.0788275	CAV1	0	-1	0	-1	0	0	0
GOTERM_BP_FAT	GO:0030003~cellular cation homeostasis	0.0788275	CP	1	0	1	0	0	0	0
GOTERM_BP_FAT	GO:0030003~cellular cation homeostasis	0.0788275	ITGB1	0	-1	0	-1	0	0	0
GOTERM_BP_FAT	GO:0007267~cell-cell signaling	0.0794159	NPY	0	1	0	1	1	0	0
GOTERM_BP_FAT	GO:0007267~cell-cell signaling	0.0794159	ANXA1	0	0	0	1	1	0	0
GOTERM_BP_FAT	GO:0007267~cell-cell signaling	0.0794159	RAPGEF4	0	-1	0	-1	0	0	0
GOTERM_BP_FAT	GO:0007267~cell-cell signaling	0.0794159	SV2B	1	1	1	0	0	0	1
GOTERM_BP_FAT	GO:0007267~cell-cell signaling	0.0794159	CTNNB1	0	1	1	0	0	0	0
GOTERM_BP_FAT	GO:0045637~regulation of myeloid cell differentiation	0.0809564	PF4	0	0	0	1	1	0	0
GOTERM_BP_FAT	GO:0045637~regulation of myeloid cell differentiation	0.0809564	CTNNB1	0	1	1	0	0	0	0
GOTERM_BP_FAT	GO:0046942~carboxylic acid transport	0.0811669	ANXA1	0	0	0	1	1	0	0
GOTERM_BP_FAT	GO:0046942~carboxylic acid transport	0.0811669	SLC25A1	-1	0	0	-1	0	0	0
GOTERM_BP_FAT	GO:0015849~organic acid transport	0.0824597	ANXA1	0	0	0	1	1	0	0
GOTERM_BP_FAT	GO:0015849~organic acid transport	0.0824597	SLC25A1	-1	0	0	-1	0	0	0
GOTERM_BP_FAT	GO:0003007~heart morphogenesis	0.0850779	FHL2	0	-1	0	-1	0	0	0
GOTERM_BP_FAT	GO:0003007~heart morphogenesis	0.0850779	ADAMTS1	0	-1	0	0	0	-1	0
GOTERM_BP_FAT	GO:0046394~carboxylic acid biosynthetic process	0.0863914	SCD1	0	-1	0	0	0	-1	0
GOTERM_BP_FAT	GO:0046394~carboxylic acid biosynthetic process	0.0863914	FASN	0	-1	0	0	0	-1	0
GOTERM_BP_FAT	GO:0046394~carboxylic acid biosynthetic process	0.0863914	LTA4H	0	0	0	1	1	0	0
GOTERM_BP_FAT	GO:0046394~carboxylic acid biosynthetic process	0.0863914	SC4MOL	0	-1	0	-1	0	0	0
GOTERM_BP_FAT	GO:0016053~organic acid biosynthetic process	0.0863914	SCD1	0	-1	0	0	0	-1	0
GOTERM_BP_FAT	GO:0016053~organic acid biosynthetic process	0.0863914	FASN	0	-1	0	0	0	-1	0
GOTERM_BP_FAT	GO:0016053~organic acid biosynthetic process	0.0863914	LTA4H	0	0	0	1	1	0	0
GOTERM_BP_FAT	GO:0016053~organic acid biosynthetic process	0.0863914	SC4MOL	0	-1	0	-1	0	0	0
GOTERM_BP_FAT	GO:0001906~cell killing	0.0866791	RATNP-3B	0	0	0	1	1	0	0
GOTERM_BP_FAT	GO:0001906~cell killing	0.0866791	ALB	1	0	1	-1	0	0	0
GOTERM_BP_FAT	GO:0045723~positive regulation of fatty acid biosynthetic process	0.0866791	ANXA1	0	0	0	1	1	0	0
GOTERM_BP_FAT	GO:0045723~positive regulation of fatty acid biosynthetic process	0.0866791	NR1H3	0	0	0	1	1	0	0
GOTERM_BP_FAT	GO:0034504~protein localization in nucleus	0.0871623	TGFB3	0	-1	0	-1	0	0	0
GOTERM_BP_FAT	GO:0034504~protein localization in nucleus	0.0871623	KPNA1	0	1	0	0	0	0	1
GOTERM_BP_FAT	GO:0043254~regulation of protein complex assembly	0.0871623	CAV1	0	-1	0	-1	0	0	0
GOTERM_BP_FAT	GO:0048609~reproductive process in a multicellular organism	0.0873878	CAV1	0	-1	0	-1	0	0	0
GOTERM_BP_FAT	GO:0048609~reproductive process in a multicellular organism	0.0873878	TGFB3	0	-1	0	-1	0	0	0
GOTERM_BP_FAT	GO:0048609~reproductive process in a multicellular organism	0.0873878	ANXA1	0	0	0	1	1	0	0
GOTERM_BP_FAT	GO:0048609~reproductive process in a multicellular organism	0.0873878	ADAMTS1	0	-1	0	0	0	-1	0
GOTERM_BP_FAT	GO:0048609~reproductive process in a multicellular organism	0.0873878	TIMP2	0	-1	0	-1	0	0	0
GOTERM_BP_FAT	GO:0048609~reproductive process in a multicellular organism	0.0873878	ITGB1	0	-1	0	-1	0	0	0
GOTERM_BP_FAT	GO:0032504~multicellular organism reproduction	0.0873878	CAV1	0	-1	0	-1	0	0	0
GOTERM_BP_FAT	GO:0032504~multicellular organism reproduction	0.0873878	TGFB3	0	-1	0	-1	0	0	0
GOTERM_BP_FAT	GO:0032504~multicellular organism reproduction	0.0873878	ANXA1	0	0	0	1	1	0	0
GOTERM_BP_FAT	GO:0032504~multicellular organism reproduction	0.0873878	ADAMTS1	0	-1	0	0	0	-1	0
GOTERM_BP_FAT	GO:0032504~multicellular organism reproduction	0.0873878	TIMP2	0	-1	0	-1	0	0	0
GOTERM_BP_FAT	GO:0032504~multicellular organism reproduction	0.0873878	ITGB1	0	-1	0	-1	0	0	0
GOTERM_BP_FAT	GO:0006605~protein targeting	0.0877196	TGFB3	0	-1	0	-1	0	0	0
GOTERM_BP_FAT	GO:0006605~protein targeting	0.0877196	TIMM10	0	1	0	0	0	0	1
GOTERM_BP_FAT	GO:0006605~protein targeting	0.0877196	KPNA1	0	1	0	0	0	0	1
GOTERM_BP_FAT	GO:0031328~positive regulation of cellular biosynthetic process	0.0889076	TGFB3	0	-1	0	-1	0	0	0
GOTERM_BP_FAT	GO:0031328~positive regulation of cellular biosynthetic process	0.0889076	ANXA1	0	0	0	1	1	0	0
GOTERM_BP_FAT	GO:0031328~positive regulation of cellular biosynthetic process	0.0889076	CTNNB1	0	1	1	0	0	0	0
GOTERM_BP_FAT	GO:0031328~positive regulation of cellular biosynthetic process	0.0889076	NR1H3	0	0	0	1	1	0	0
GOTERM_BP_FAT	GO:0051216~cartilage development	0.0913768	CTGF	0	-1	0	-1	0	-1	0
GOTERM_BP_FAT	GO:0051216~cartilage development	0.0913768	COL1A1	0	-1	0	0	0	-1	0
GOTERM_BP_FAT	GO:0007423~sensory organ development	0.0918304	INSIG1	0	-1	0	-1	0	0	0
GOTERM_BP_FAT	GO:0007423~sensory organ development	0.0918304	TGFB3	0	-1	0	-1	0	0	0
GOTERM_BP_FAT	GO:0007423~sensory organ development	0.0918304	COL5A2	0	-1	-1	-1	0	0	0
GOTERM_BP_FAT	GO:0007423~sensory organ development	0.0918304	CTNNB1	0	1	1	0	0	0	0
GOTERM_BP_FAT	GO:0003013~circulatory system process	0.0931187	CAV1	0	-1	0	-1	0	0	0
GOTERM_BP_FAT	GO:0003013~circulatory system process	0.0931187	NPY	0	1	0	1	1	0	0
GOTERM_BP_FAT	GO:0003013~circulatory system process	0.0931187	ALB	1	0	1	-1	0	0	0
GOTERM_BP_FAT	GO:0003013~circulatory system process	0.0931187	HMOX1	0	0	0	1	1	0	0
GOTERM_BP_FAT	GO:0008015~blood circulation	0.0931187	CAV1	0	-1	0	-1	0	0	0
GOTERM_BP_FAT	GO:0008015~blood circulation	0.0931187	NPY	0	1	0	1	1	0	0
GOTERM_BP_FAT	GO:0008015~blood circulation	0.0931187	ALB	1	0	1	-1	0	0	0
GOTERM_BP_FAT	GO:0008015~blood circulation	0.0931187	HMOX1	0	0	0	1	1	0	0
GOTERM_BP_FAT	GO:0035295~tube development	0.0939175	CTGF	0	-1	0	-1	0	-1	0
GOTERM_BP_FAT	GO:0035295~tube development	0.0939175	TGFB3	0	-1	0	-1	0	0	0
GOTERM_BP_FAT	GO:0035295~tube development	0.0939175	CTNNB1	0	1	1	0	0	0	0
GOTERM_BP_FAT	GO:0042542~response to hydrogen peroxide	0.0956503	HMOX1	0	0	0	1	1	0	0
GOTERM_BP_FAT	GO:0042542~response to hydrogen peroxide	0.0956503	ANXA1	0	0	0	1	1	0	0
GOTERM_BP_FAT	GO:0042542~response to hydrogen peroxide	0.0956503	COL1A1	0	-1	0	0	0	-1	0
GOTERM_BP_FAT	GO:0009891~positive regulation of biosynthetic process	0.0961624	TGFB3	0	-1	0	-1	0	0	0
GOTERM_BP_FAT	GO:0009891~positive regulation of biosynthetic process	0.0961624	ANXA1	0	0	0	1	1	0	0
GOTERM_BP_FAT	GO:0009891~positive regulation of biosynthetic process	0.0961624	CTNNB1	0	1	1	0	0	0	0
GOTERM_BP_FAT	GO:0009891~positive regulation of biosynthetic process	0.0961624	NR1H3	0	0	0	1	1	0	0
GOTERM_BP_FAT	GO:0048511~rhythmic process	0.0972569	ALB	1	0	1	-1	0	0	0
GOTERM_BP_FAT	GO:0048511~rhythmic process	0.0972569	TGFB3	0	-1	0	-1	0	0	0
GOTERM_BP_FAT	GO:0048511~rhythmic process	0.0972569	ANXA1	0	0	0	1	1	0	0
GOTERM_BP_FAT	GO:0048511~rhythmic process	0.0972569	ADAMTS1	0	-1	0	0	0	-1	0
GOTERM_BP_FAT	GO:0042981~regulation of apoptosis	0.097404	NOL3	0	1	0	-1	0	0	1
GOTERM_BP_FAT	GO:0042981~regulation of apoptosis	0.097404	ALB	1	0	1	-1	0	0	0
GOTERM_BP_FAT	GO:0042981~regulation of apoptosis	0.097404	HMOX1	0	0	0	1	1	0	0
GOTERM_BP_FAT	GO:0042981~regulation of apoptosis	0.097404	TGFB3	0	-1	0	-1	0	0	0
GOTERM_BP_FAT	GO:0042981~regulation of apoptosis	0.097404	ANXA1	0	0	0	1	1	0	0
GOTERM_BP_FAT	GO:0042981~regulation of apoptosis	0.097404	PF4	0	0	0	1	1	0	0
GOTERM_BP_FAT	GO:0042981~regulation of apoptosis	0.097404	EIF2AK2	0	0	0	1	1	0	0
GOTERM_BP_FAT	GO:0010638~positive regulation of organelle organization	0.0978085	CAV1	0	-1	0	-1	0	0	0
GOTERM_BP_FAT	GO:0032869~cellular response to insulin stimulus	0.0999804	INSIG1	0	-1	0	-1	0	0	0
GOTERM_BP_FAT	GO:0032869~cellular response to insulin stimulus	0.0999804	NR1H3	0	0	0	1	1	0	0

## Sheet: Rat_18v10
category	term	EaseScore	Genes	H_18v10	A_18v10	K_18v10	B_18v10	L_18v10
KEGG_PATHWAY	rno04512:ECM-receptor interaction	6.13934e-07	SPP1	0	1	1	-1	0
KEGG_PATHWAY	rno04510:Focal adhesion	2.48009e-05	CTNNB1	1	-1	-1	0	0
KEGG_PATHWAY	rno04510:Focal adhesion	2.48009e-05	SPP1	0	1	1	-1	0
KEGG_PATHWAY	rno05200:Pathways in cancer	0.0505224	HIF1A	-1	0	1	0	0
KEGG_PATHWAY	rno05200:Pathways in cancer	0.0505224	CTNNB1	1	-1	-1	0	0
SP_PIR_KEYWORDS	extracellular matrix	1.54127e-05	SPP1	0	1	1	-1	0
SP_PIR_KEYWORDS	Secreted	4.363e-05	SERPINA3N	0	1	1	0	0
SP_PIR_KEYWORDS	Secreted	4.363e-05	LOC680367	-1	-1	0	1	0
SP_PIR_KEYWORDS	Secreted	4.363e-05	ALB	-1	0	-1	1	0
SP_PIR_KEYWORDS	Secreted	4.363e-05	SPP1	0	1	1	-1	0
SP_PIR_KEYWORDS	hydroxylation	0.00300846	EIF2C2	1	0	-1	0	0
SP_PIR_KEYWORDS	hydroxylation	0.00300846	HIF1A	-1	0	1	0	0
SP_PIR_KEYWORDS	signal	0.00364443	ASAH1	0	1	1	0	0
SP_PIR_KEYWORDS	signal	0.00364443	LOC680367	-1	-1	0	1	0
SP_PIR_KEYWORDS	signal	0.00364443	ALB	-1	0	-1	1	0
SP_PIR_KEYWORDS	signal	0.00364443	SPP1	0	1	1	-1	0
SP_PIR_KEYWORDS	signal	0.00364443	MINPP1	0	1	1	0	0
SP_PIR_KEYWORDS	signal	0.00364443	SERPINA3N	0	1	1	0	0
SP_PIR_KEYWORDS	signal	0.00364443	RETSAT	0	1	1	0	1
SP_PIR_KEYWORDS	acetylation	0.0246779	MAP1B	1	0	-1	0	0
SP_PIR_KEYWORDS	acetylation	0.0246779	LIN7C	1	-1	0	0	0
SP_PIR_KEYWORDS	acetylation	0.0246779	RAB1B	1	1	-1	0	0
SP_PIR_KEYWORDS	acetylation	0.0246779	NDUFA10	-1	0	1	0	0
SP_PIR_KEYWORDS	acetylation	0.0246779	HIF1A	-1	0	1	0	0
SP_PIR_KEYWORDS	acetylation	0.0246779	MAPT	1	0	-1	0	0
SP_PIR_KEYWORDS	acetylation	0.0246779	PTMS	1	0	-1	0	0
SP_PIR_KEYWORDS	oxidoreductase	0.0265588	RETSAT	0	1	1	0	1
SP_PIR_KEYWORDS	disulfide bond	0.0306893	SLC3A1	1	-1	0	0	0
SP_PIR_KEYWORDS	disulfide bond	0.0306893	OLR1496	1	0	-1	0	0
SP_PIR_KEYWORDS	disulfide bond	0.0306893	LOC680367	-1	-1	0	1	0
SP_PIR_KEYWORDS	disulfide bond	0.0306893	ALB	-1	0	-1	1	0
SP_PIR_KEYWORDS	disulfide bond	0.0306893	MAPT	1	0	-1	0	0
SP_PIR_KEYWORDS	cell adhesion	0.0820994	CTNNB1	1	-1	-1	0	0
SP_PIR_KEYWORDS	cell adhesion	0.0820994	SPP1	0	1	1	-1	0
GOTERM_BP_FAT	GO:0010033~response to organic substance	9.63236e-12	EIF2C2	1	0	-1	0	0
GOTERM_BP_FAT	GO:0010033~response to organic substance	9.63236e-12	ASAH1	0	1	1	0	0
GOTERM_BP_FAT	GO:0010033~response to organic substance	9.63236e-12	CTNNB1	1	-1	-1	0	0
GOTERM_BP_FAT	GO:0010033~response to organic substance	9.63236e-12	MEIS2	-1	0	1	0	0
GOTERM_BP_FAT	GO:0010033~response to organic substance	9.63236e-12	ALB	-1	0	-1	1	0
GOTERM_BP_FAT	GO:0010033~response to organic substance	9.63236e-12	MAPT	1	0	-1	0	0
GOTERM_BP_FAT	GO:0010033~response to organic substance	9.63236e-12	SPP1	0	1	1	-1	0
GOTERM_BP_FAT	GO:0010033~response to organic substance	9.63236e-12	MAP1B	1	0	-1	0	0
GOTERM_BP_FAT	GO:0010033~response to organic substance	9.63236e-12	SERPINA3N	0	1	1	0	0
GOTERM_BP_FAT	GO:0010033~response to organic substance	9.63236e-12	HIF1A	-1	0	1	0	0
GOTERM_BP_FAT	GO:0009725~response to hormone stimulus	6.01755e-08	MAP1B	1	0	-1	0	0
GOTERM_BP_FAT	GO:0009725~response to hormone stimulus	6.01755e-08	CTNNB1	1	-1	-1	0	0
GOTERM_BP_FAT	GO:0009725~response to hormone stimulus	6.01755e-08	SERPINA3N	0	1	1	0	0
GOTERM_BP_FAT	GO:0009725~response to hormone stimulus	6.01755e-08	HIF1A	-1	0	1	0	0
GOTERM_BP_FAT	GO:0009725~response to hormone stimulus	6.01755e-08	SPP1	0	1	1	-1	0
GOTERM_BP_FAT	GO:0009991~response to extracellular stimulus	1.45045e-07	MAP1B	1	0	-1	0	0
GOTERM_BP_FAT	GO:0009991~response to extracellular stimulus	1.45045e-07	ALB	-1	0	-1	1	0
GOTERM_BP_FAT	GO:0009991~response to extracellular stimulus	1.45045e-07	MAPT	1	0	-1	0	0
GOTERM_BP_FAT	GO:0009991~response to extracellular stimulus	1.45045e-07	SPP1	0	1	1	-1	0
GOTERM_BP_FAT	GO:0001501~skeletal system development	2.55595e-07	CTNNB1	1	-1	-1	0	0
GOTERM_BP_FAT	GO:0001501~skeletal system development	2.55595e-07	HIF1A	-1	0	1	0	0
GOTERM_BP_FAT	GO:0001501~skeletal system development	2.55595e-07	SPP1	0	1	1	-1	0
GOTERM_BP_FAT	GO:0009719~response to endogenous stimulus	3.19166e-07	MAP1B	1	0	-1	0	0
GOTERM_BP_FAT	GO:0009719~response to endogenous stimulus	3.19166e-07	CTNNB1	1	-1	-1	0	0
GOTERM_BP_FAT	GO:0009719~response to endogenous stimulus	3.19166e-07	SERPINA3N	0	1	1	0	0
GOTERM_BP_FAT	GO:0009719~response to endogenous stimulus	3.19166e-07	HIF1A	-1	0	1	0	0
GOTERM_BP_FAT	GO:0009719~response to endogenous stimulus	3.19166e-07	SPP1	0	1	1	-1	0
GOTERM_BP_FAT	GO:0031667~response to nutrient levels	5.18616e-07	MAP1B	1	0	-1	0	0
GOTERM_BP_FAT	GO:0031667~response to nutrient levels	5.18616e-07	ALB	-1	0	-1	1	0
GOTERM_BP_FAT	GO:0031667~response to nutrient levels	5.18616e-07	MAPT	1	0	-1	0	0
GOTERM_BP_FAT	GO:0031667~response to nutrient levels	5.18616e-07	SPP1	0	1	1	-1	0
GOTERM_BP_FAT	GO:0007584~response to nutrient	1.52588e-06	MAPT	1	0	-1	0	0
GOTERM_BP_FAT	GO:0007584~response to nutrient	1.52588e-06	MAP1B	1	0	-1	0	0
GOTERM_BP_FAT	GO:0007584~response to nutrient	1.52588e-06	SPP1	0	1	1	-1	0
GOTERM_BP_FAT	GO:0048545~response to steroid hormone stimulus	5.06406e-06	MAP1B	1	0	-1	0	0
GOTERM_BP_FAT	GO:0048545~response to steroid hormone stimulus	5.06406e-06	CTNNB1	1	-1	-1	0	0
GOTERM_BP_FAT	GO:0048545~response to steroid hormone stimulus	5.06406e-06	SPP1	0	1	1	-1	0
GOTERM_BP_FAT	GO:0070507~regulation of microtubule cytoskeleton organization	7.79747e-06	DYNC1LI1	1	-1	-1	0	0
GOTERM_BP_FAT	GO:0070507~regulation of microtubule cytoskeleton organization	7.79747e-06	MAPT	1	0	-1	0	0
GOTERM_BP_FAT	GO:0070507~regulation of microtubule cytoskeleton organization	7.79747e-06	MAP1B	1	0	-1	0	0
GOTERM_BP_FAT	GO:0070507~regulation of microtubule cytoskeleton organization	7.79747e-06	CTNNB1	1	-1	-1	0	0
GOTERM_BP_FAT	GO:0032886~regulation of microtubule-based process	2.15167e-05	DYNC1LI1	1	-1	-1	0	0
GOTERM_BP_FAT	GO:0032886~regulation of microtubule-based process	2.15167e-05	MAPT	1	0	-1	0	0
GOTERM_BP_FAT	GO:0032886~regulation of microtubule-based process	2.15167e-05	MAP1B	1	0	-1	0	0
GOTERM_BP_FAT	GO:0032886~regulation of microtubule-based process	2.15167e-05	CTNNB1	1	-1	-1	0	0
GOTERM_BP_FAT	GO:0060348~bone development	2.3694e-05	SPP1	0	1	1	-1	0
GOTERM_BP_FAT	GO:0043627~response to estrogen stimulus	7.35773e-05	MAP1B	1	0	-1	0	0
GOTERM_BP_FAT	GO:0043627~response to estrogen stimulus	7.35773e-05	CTNNB1	1	-1	-1	0	0
GOTERM_BP_FAT	GO:0001503~ossification	0.000124754	SPP1	0	1	1	-1	0
GOTERM_BP_FAT	GO:0042127~regulation of cell proliferation	0.000631326	NBN	-1	0	1	0	0
GOTERM_BP_FAT	GO:0042127~regulation of cell proliferation	0.000631326	CTNNB1	1	-1	-1	0	0
GOTERM_BP_FAT	GO:0042127~regulation of cell proliferation	0.000631326	HIF1A	-1	0	1	0	0
GOTERM_BP_FAT	GO:0042127~regulation of cell proliferation	0.000631326	HIPK2	1	0	-1	0	0
GOTERM_BP_FAT	GO:0051493~regulation of cytoskeleton organization	0.00095208	DYNC1LI1	1	-1	-1	0	0
GOTERM_BP_FAT	GO:0051493~regulation of cytoskeleton organization	0.00095208	MAPT	1	0	-1	0	0
GOTERM_BP_FAT	GO:0051493~regulation of cytoskeleton organization	0.00095208	MAP1B	1	0	-1	0	0
GOTERM_BP_FAT	GO:0051493~regulation of cytoskeleton organization	0.00095208	CTNNB1	1	-1	-1	0	0
GOTERM_BP_FAT	GO:0034097~response to cytokine stimulus	0.00107569	SERPINA3N	0	1	1	0	0
GOTERM_BP_FAT	GO:0034097~response to cytokine stimulus	0.00107569	CTNNB1	1	-1	-1	0	0
GOTERM_BP_FAT	GO:0031110~regulation of microtubule polymerization or depolymerization	0.00114669	MAPT	1	0	-1	0	0
GOTERM_BP_FAT	GO:0031110~regulation of microtubule polymerization or depolymerization	0.00114669	MAP1B	1	0	-1	0	0
GOTERM_BP_FAT	GO:0031116~positive regulation of microtubule polymerization	0.00129945	MAPT	1	0	-1	0	0
GOTERM_BP_FAT	GO:0031116~positive regulation of microtubule polymerization	0.00129945	MAP1B	1	0	-1	0	0
GOTERM_BP_FAT	GO:0031112~positive regulation of microtubule polymerization or depolymerization	0.0016632	MAPT	1	0	-1	0	0
GOTERM_BP_FAT	GO:0031112~positive regulation of microtubule polymerization or depolymerization	0.0016632	MAP1B	1	0	-1	0	0
GOTERM_BP_FAT	GO:0045597~positive regulation of cell differentiation	0.00181793	HIF1A	-1	0	1	0	0
GOTERM_BP_FAT	GO:0045597~positive regulation of cell differentiation	0.00181793	MAPT	1	0	-1	0	0
GOTERM_BP_FAT	GO:0045597~positive regulation of cell differentiation	0.00181793	MAP1B	1	0	-1	0	0
GOTERM_BP_FAT	GO:0045597~positive regulation of cell differentiation	0.00181793	CTNNB1	1	-1	-1	0	0
GOTERM_BP_FAT	GO:0009612~response to mechanical stimulus	0.00199499	MEIS2	-1	0	1	0	0
GOTERM_BP_FAT	GO:0009612~response to mechanical stimulus	0.00199499	MAP1B	1	0	-1	0	0
GOTERM_BP_FAT	GO:0043062~extracellular structure organization	0.00270112	MAP1B	1	0	-1	0	0
GOTERM_BP_FAT	GO:0043062~extracellular structure organization	0.00270112	CTNNB1	1	-1	-1	0	0
GOTERM_BP_FAT	GO:0031113~regulation of microtubule polymerization	0.00300818	MAPT	1	0	-1	0	0
GOTERM_BP_FAT	GO:0031113~regulation of microtubule polymerization	0.00300818	MAP1B	1	0	-1	0	0
GOTERM_BP_FAT	GO:0001649~osteoblast differentiation	0.00326656	SPP1	0	1	1	-1	0
GOTERM_BP_FAT	GO:0055114~oxidation reduction	0.00328104	NDUFA10	-1	0	1	0	0
GOTERM_BP_FAT	GO:0055114~oxidation reduction	0.00328104	RETSAT	0	1	1	0	1
GOTERM_BP_FAT	GO:0045596~negative regulation of cell differentiation	0.00353288	NBN	-1	0	1	0	0
GOTERM_BP_FAT	GO:0045596~negative regulation of cell differentiation	0.00353288	CTNNB1	1	-1	-1	0	0
GOTERM_BP_FAT	GO:0045596~negative regulation of cell differentiation	0.00353288	SPP1	0	1	1	-1	0
GOTERM_BP_FAT	GO:0043434~response to peptide hormone stimulus	0.00442446	SERPINA3N	0	1	1	0	0
GOTERM_BP_FAT	GO:0043434~response to peptide hormone stimulus	0.00442446	HIF1A	-1	0	1	0	0
GOTERM_BP_FAT	GO:0043434~response to peptide hormone stimulus	0.00442446	MAP1B	1	0	-1	0	0
GOTERM_BP_FAT	GO:0001568~blood vessel development	0.00524974	HIF1A	-1	0	1	0	0
GOTERM_BP_FAT	GO:0001568~blood vessel development	0.00524974	CTNNB1	1	-1	-1	0	0
GOTERM_BP_FAT	GO:0000226~microtubule cytoskeleton organization	0.00549646	DYNC1LI1	1	-1	-1	0	0
GOTERM_BP_FAT	GO:0000226~microtubule cytoskeleton organization	0.00549646	MAPT	1	0	-1	0	0
GOTERM_BP_FAT	GO:0000226~microtubule cytoskeleton organization	0.00549646	MAP1B	1	0	-1	0	0
GOTERM_BP_FAT	GO:0000226~microtubule cytoskeleton organization	0.00549646	CTNNB1	1	-1	-1	0	0
GOTERM_BP_FAT	GO:0060284~regulation of cell development	0.0057024	NBN	-1	0	1	0	0
GOTERM_BP_FAT	GO:0060284~regulation of cell development	0.0057024	MAPT	1	0	-1	0	0
GOTERM_BP_FAT	GO:0060284~regulation of cell development	0.0057024	MAP1B	1	0	-1	0	0
GOTERM_BP_FAT	GO:0060284~regulation of cell development	0.0057024	SPP1	0	1	1	-1	0
GOTERM_BP_FAT	GO:0051094~positive regulation of developmental process	0.00580905	HIF1A	-1	0	1	0	0
GOTERM_BP_FAT	GO:0051094~positive regulation of developmental process	0.00580905	MAPT	1	0	-1	0	0
GOTERM_BP_FAT	GO:0051094~positive regulation of developmental process	0.00580905	MAP1B	1	0	-1	0	0
GOTERM_BP_FAT	GO:0051094~positive regulation of developmental process	0.00580905	CTNNB1	1	-1	-1	0	0
GOTERM_BP_FAT	GO:0048585~negative regulation of response to stimulus	0.00588552	SPP1	0	1	1	-1	0
GOTERM_BP_FAT	GO:0001944~vasculature development	0.00606021	HIF1A	-1	0	1	0	0
GOTERM_BP_FAT	GO:0001944~vasculature development	0.00606021	CTNNB1	1	-1	-1	0	0
GOTERM_BP_FAT	GO:0031114~regulation of microtubule depolymerization	0.00606064	MAPT	1	0	-1	0	0
GOTERM_BP_FAT	GO:0031114~regulation of microtubule depolymerization	0.00606064	MAP1B	1	0	-1	0	0
GOTERM_BP_FAT	GO:0007026~negative regulation of microtubule depolymerization	0.00606064	MAPT	1	0	-1	0	0
GOTERM_BP_FAT	GO:0007026~negative regulation of microtubule depolymerization	0.00606064	MAP1B	1	0	-1	0	0
GOTERM_BP_FAT	GO:0033043~regulation of organelle organization	0.00686653	DYNC1LI1	1	-1	-1	0	0
GOTERM_BP_FAT	GO:0033043~regulation of organelle organization	0.00686653	MAPT	1	0	-1	0	0
GOTERM_BP_FAT	GO:0033043~regulation of organelle organization	0.00686653	MAP1B	1	0	-1	0	0
GOTERM_BP_FAT	GO:0033043~regulation of organelle organization	0.00686653	CTNNB1	1	-1	-1	0	0
GOTERM_BP_FAT	GO:0007398~ectoderm development	0.0076249	CTNNB1	1	-1	-1	0	0
GOTERM_BP_FAT	GO:0009890~negative regulation of biosynthetic process	0.00781608	EIF2C2	1	0	-1	0	0
GOTERM_BP_FAT	GO:0009890~negative regulation of biosynthetic process	0.00781608	HIPK2	1	0	-1	0	0
GOTERM_BP_FAT	GO:0009890~negative regulation of biosynthetic process	0.00781608	CTNNB1	1	-1	-1	0	0
GOTERM_BP_FAT	GO:0007160~cell-matrix adhesion	0.00871125	CTNNB1	1	-1	-1	0	0
GOTERM_BP_FAT	GO:0043408~regulation of MAPKKK cascade	0.00913119	HIPK2	1	0	-1	0	0
GOTERM_BP_FAT	GO:0043408~regulation of MAPKKK cascade	0.00913119	CTNNB1	1	-1	-1	0	0
GOTERM_BP_FAT	GO:0031111~negative regulation of microtubule polymerization or depolymerization	0.00919164	MAPT	1	0	-1	0	0
GOTERM_BP_FAT	GO:0031111~negative regulation of microtubule polymerization or depolymerization	0.00919164	MAP1B	1	0	-1	0	0
GOTERM_BP_FAT	GO:0032963~collagen metabolic process	0.00919164	HIF1A	-1	0	1	0	0
GOTERM_BP_FAT	GO:0048771~tissue remodeling	0.00993588	HIF1A	-1	0	1	0	0
GOTERM_BP_FAT	GO:0048771~tissue remodeling	0.00993588	CTNNB1	1	-1	-1	0	0
GOTERM_BP_FAT	GO:0044259~multicellular organismal macromolecule metabolic process	0.0100655	HIF1A	-1	0	1	0	0
GOTERM_BP_FAT	GO:0031668~cellular response to extracellular stimulus	0.0103652	ALB	-1	0	-1	1	0
GOTERM_BP_FAT	GO:0032583~regulation of gene-specific transcription	0.0105254	HIF1A	-1	0	1	0	0
GOTERM_BP_FAT	GO:0032583~regulation of gene-specific transcription	0.0105254	CTNNB1	1	-1	-1	0	0
GOTERM_BP_FAT	GO:0033554~cellular response to stress	0.0106731	NBN	-1	0	1	0	0
GOTERM_BP_FAT	GO:0033554~cellular response to stress	0.0106731	HIF1A	-1	0	1	0	0
GOTERM_BP_FAT	GO:0033554~cellular response to stress	0.0106731	ALB	-1	0	-1	1	0
GOTERM_BP_FAT	GO:0033554~cellular response to stress	0.0106731	HIPK2	1	0	-1	0	0
GOTERM_BP_FAT	GO:0033554~cellular response to stress	0.0106731	MAP1B	1	0	-1	0	0
GOTERM_BP_FAT	GO:0010035~response to inorganic substance	0.0107781	ALB	-1	0	-1	1	0
GOTERM_BP_FAT	GO:0010035~response to inorganic substance	0.0107781	MAP1B	1	0	-1	0	0
GOTERM_BP_FAT	GO:0010035~response to inorganic substance	0.0107781	CTNNB1	1	-1	-1	0	0
GOTERM_BP_FAT	GO:0032273~positive regulation of protein polymerization	0.0109748	MAPT	1	0	-1	0	0
GOTERM_BP_FAT	GO:0032273~positive regulation of protein polymerization	0.0109748	MAP1B	1	0	-1	0	0
GOTERM_BP_FAT	GO:0007242~intracellular signaling cascade	0.0110074	MINPP1	0	1	1	0	0
GOTERM_BP_FAT	GO:0007242~intracellular signaling cascade	0.0110074	NBN	-1	0	1	0	0
GOTERM_BP_FAT	GO:0007242~intracellular signaling cascade	0.0110074	NFKBIB	1	0	-1	1	0
GOTERM_BP_FAT	GO:0007242~intracellular signaling cascade	0.0110074	RAB1B	1	1	-1	0	0
GOTERM_BP_FAT	GO:0007242~intracellular signaling cascade	0.0110074	WSB1	-1	0	1	0	0
GOTERM_BP_FAT	GO:0007242~intracellular signaling cascade	0.0110074	RND3	0	1	1	0	0
GOTERM_BP_FAT	GO:0007242~intracellular signaling cascade	0.0110074	HIPK2	1	0	-1	0	0
GOTERM_BP_FAT	GO:0043410~positive regulation of MAPKKK cascade	0.0112559	HIPK2	1	0	-1	0	0
GOTERM_BP_FAT	GO:0043410~positive regulation of MAPKKK cascade	0.0112559	CTNNB1	1	-1	-1	0	0
GOTERM_BP_FAT	GO:0051129~negative regulation of cellular component organization	0.0114246	MAPT	1	0	-1	0	0
GOTERM_BP_FAT	GO:0051129~negative regulation of cellular component organization	0.0114246	MAP1B	1	0	-1	0	0
GOTERM_BP_FAT	GO:0051129~negative regulation of cellular component organization	0.0114246	SPP1	0	1	1	-1	0
GOTERM_BP_FAT	GO:0030856~regulation of epithelial cell differentiation	0.011919	CTNNB1	1	-1	-1	0	0
GOTERM_BP_FAT	GO:0031589~cell-substrate adhesion	0.0141868	CTNNB1	1	-1	-1	0	0
GOTERM_BP_FAT	GO:0009967~positive regulation of signal transduction	0.014258	HIF1A	-1	0	1	0	0
GOTERM_BP_FAT	GO:0009967~positive regulation of signal transduction	0.014258	HIPK2	1	0	-1	0	0
GOTERM_BP_FAT	GO:0009967~positive regulation of signal transduction	0.014258	CTNNB1	1	-1	-1	0	0
GOTERM_BP_FAT	GO:0050767~regulation of neurogenesis	0.0145182	NBN	-1	0	1	0	0
GOTERM_BP_FAT	GO:0050767~regulation of neurogenesis	0.0145182	MAPT	1	0	-1	0	0
GOTERM_BP_FAT	GO:0050767~regulation of neurogenesis	0.0145182	MAP1B	1	0	-1	0	0
GOTERM_BP_FAT	GO:0050767~regulation of neurogenesis	0.0145182	SPP1	0	1	1	-1	0
GOTERM_BP_FAT	GO:0044236~multicellular organismal metabolic process	0.0149555	HIF1A	-1	0	1	0	0
GOTERM_BP_FAT	GO:0051651~maintenance of location in cell	0.0149555	ALB	-1	0	-1	1	0
GOTERM_BP_FAT	GO:0051651~maintenance of location in cell	0.0149555	NFKBIB	1	0	-1	1	0
GOTERM_BP_FAT	GO:0043193~positive regulation of gene-specific transcription	0.015251	HIF1A	-1	0	1	0	0
GOTERM_BP_FAT	GO:0043193~positive regulation of gene-specific transcription	0.015251	CTNNB1	1	-1	-1	0	0
GOTERM_BP_FAT	GO:0007507~heart development	0.0162423	HIF1A	-1	0	1	0	0
GOTERM_BP_FAT	GO:0007507~heart development	0.0162423	CTNNB1	1	-1	-1	0	0
GOTERM_BP_FAT	GO:0040008~regulation of growth	0.0174017	HIF1A	-1	0	1	0	0
GOTERM_BP_FAT	GO:0040008~regulation of growth	0.0174017	MAPT	1	0	-1	0	0
GOTERM_BP_FAT	GO:0040008~regulation of growth	0.0174017	MAP1B	1	0	-1	0	0
GOTERM_BP_FAT	GO:0040008~regulation of growth	0.0174017	SPP1	0	1	1	-1	0
GOTERM_BP_FAT	GO:0043242~negative regulation of protein complex disassembly	0.0194618	MAPT	1	0	-1	0	0
GOTERM_BP_FAT	GO:0043242~negative regulation of protein complex disassembly	0.0194618	MAP1B	1	0	-1	0	0
GOTERM_BP_FAT	GO:0031334~positive regulation of protein complex assembly	0.0194618	MAPT	1	0	-1	0	0
GOTERM_BP_FAT	GO:0031334~positive regulation of protein complex assembly	0.0194618	MAP1B	1	0	-1	0	0
GOTERM_BP_FAT	GO:0007178~transmembrane receptor protein serine/threonine kinase signaling pathway	0.0199498	HIPK2	1	0	-1	0	0
GOTERM_BP_FAT	GO:0031327~negative regulation of cellular biosynthetic process	0.0204855	EIF2C2	1	0	-1	0	0
GOTERM_BP_FAT	GO:0031327~negative regulation of cellular biosynthetic process	0.0204855	HIPK2	1	0	-1	0	0
GOTERM_BP_FAT	GO:0031327~negative regulation of cellular biosynthetic process	0.0204855	CTNNB1	1	-1	-1	0	0
GOTERM_BP_FAT	GO:0031640~killing of cells of another organism	0.0206975	ALB	-1	0	-1	1	0
GOTERM_BP_FAT	GO:0051960~regulation of nervous system development	0.0211378	NBN	-1	0	1	0	0
GOTERM_BP_FAT	GO:0051960~regulation of nervous system development	0.0211378	MAPT	1	0	-1	0	0
GOTERM_BP_FAT	GO:0051960~regulation of nervous system development	0.0211378	MAP1B	1	0	-1	0	0
GOTERM_BP_FAT	GO:0051960~regulation of nervous system development	0.0211378	SPP1	0	1	1	-1	0
GOTERM_BP_FAT	GO:0010720~positive regulation of cell development	0.0232479	MAPT	1	0	-1	0	0
GOTERM_BP_FAT	GO:0010720~positive regulation of cell development	0.0232479	MAP1B	1	0	-1	0	0
GOTERM_BP_FAT	GO:0010647~positive regulation of cell communication	0.0237598	HIF1A	-1	0	1	0	0
GOTERM_BP_FAT	GO:0010647~positive regulation of cell communication	0.0237598	HIPK2	1	0	-1	0	0
GOTERM_BP_FAT	GO:0010647~positive regulation of cell communication	0.0237598	CTNNB1	1	-1	-1	0	0
GOTERM_BP_FAT	GO:0006357~regulation of transcription from RNA polymerase II promoter	0.0239313	HIF1A	-1	0	1	0	0
GOTERM_BP_FAT	GO:0006357~regulation of transcription from RNA polymerase II promoter	0.0239313	MEIS2	-1	0	1	0	0
GOTERM_BP_FAT	GO:0006357~regulation of transcription from RNA polymerase II promoter	0.0239313	HIPK2	1	0	-1	0	0
GOTERM_BP_FAT	GO:0006357~regulation of transcription from RNA polymerase II promoter	0.0239313	CTNNB1	1	-1	-1	0	0
GOTERM_BP_FAT	GO:0034599~cellular response to oxidative stress	0.0244624	HIF1A	-1	0	1	0	0
GOTERM_BP_FAT	GO:0032101~regulation of response to external stimulus	0.0256759	SPP1	0	1	1	-1	0
GOTERM_BP_FAT	GO:0043244~regulation of protein complex disassembly	0.0257862	MAPT	1	0	-1	0	0
GOTERM_BP_FAT	GO:0043244~regulation of protein complex disassembly	0.0257862	MAP1B	1	0	-1	0	0
GOTERM_BP_FAT	GO:0017038~protein import	0.026087	RGD1309707	1	0	-1	0	0
GOTERM_BP_FAT	GO:0017038~protein import	0.026087	KPNA1	1	-1	0	0	0
GOTERM_BP_FAT	GO:0010627~regulation of protein kinase cascade	0.0273303	HIPK2	1	0	-1	0	0
GOTERM_BP_FAT	GO:0010627~regulation of protein kinase cascade	0.0273303	CTNNB1	1	-1	-1	0	0
GOTERM_BP_FAT	GO:0002246~healing during inflammatory response	0.0275021	HIF1A	-1	0	1	0	0
GOTERM_BP_FAT	GO:0009611~response to wounding	0.0277829	SERPINA3N	0	1	1	0	0
GOTERM_BP_FAT	GO:0009611~response to wounding	0.0277829	HIF1A	-1	0	1	0	0
GOTERM_BP_FAT	GO:0009611~response to wounding	0.0277829	MAP1B	1	0	-1	0	0
GOTERM_BP_FAT	GO:0009611~response to wounding	0.0277829	SPP1	0	1	1	-1	0
GOTERM_BP_FAT	GO:0010769~regulation of cell morphogenesis involved in differentiation	0.0283332	MAPT	1	0	-1	0	0
GOTERM_BP_FAT	GO:0010769~regulation of cell morphogenesis involved in differentiation	0.0283332	MAP1B	1	0	-1	0	0
GOTERM_BP_FAT	GO:0010769~regulation of cell morphogenesis involved in differentiation	0.0283332	SPP1	0	1	1	-1	0
GOTERM_BP_FAT	GO:0055072~iron ion homeostasis	0.0285191	HIF1A	-1	0	1	0	0
GOTERM_BP_FAT	GO:0051235~maintenance of location	0.0285191	ALB	-1	0	-1	1	0
GOTERM_BP_FAT	GO:0051235~maintenance of location	0.0285191	NFKBIB	1	0	-1	1	0
GOTERM_BP_FAT	GO:0045664~regulation of neuron differentiation	0.0288564	NBN	-1	0	1	0	0
GOTERM_BP_FAT	GO:0045664~regulation of neuron differentiation	0.0288564	MAPT	1	0	-1	0	0
GOTERM_BP_FAT	GO:0045664~regulation of neuron differentiation	0.0288564	MAP1B	1	0	-1	0	0
GOTERM_BP_FAT	GO:0045664~regulation of neuron differentiation	0.0288564	SPP1	0	1	1	-1	0
GOTERM_BP_FAT	GO:0060249~anatomical structure homeostasis	0.0291042	NBN	-1	0	1	0	0
GOTERM_BP_FAT	GO:0060249~anatomical structure homeostasis	0.0291042	HIF1A	-1	0	1	0	0
GOTERM_BP_FAT	GO:0060249~anatomical structure homeostasis	0.0291042	CTNNB1	1	-1	-1	0	0
GOTERM_BP_FAT	GO:0051240~positive regulation of multicellular organismal process	0.0294797	HIF1A	-1	0	1	0	0
GOTERM_BP_FAT	GO:0051240~positive regulation of multicellular organismal process	0.0294797	ALB	-1	0	-1	1	0
GOTERM_BP_FAT	GO:0051240~positive regulation of multicellular organismal process	0.0294797	SPP1	0	1	1	-1	0
GOTERM_BP_FAT	GO:0001558~regulation of cell growth	0.0299665	MAPT	1	0	-1	0	0
GOTERM_BP_FAT	GO:0001558~regulation of cell growth	0.0299665	MAP1B	1	0	-1	0	0
GOTERM_BP_FAT	GO:0001558~regulation of cell growth	0.0299665	SPP1	0	1	1	-1	0
GOTERM_BP_FAT	GO:0010740~positive regulation of protein kinase cascade	0.030531	HIPK2	1	0	-1	0	0
GOTERM_BP_FAT	GO:0010740~positive regulation of protein kinase cascade	0.030531	CTNNB1	1	-1	-1	0	0
GOTERM_BP_FAT	GO:0031016~pancreas development	0.0313627	MEIS2	-1	0	1	0	0
GOTERM_BP_FAT	GO:0031016~pancreas development	0.0313627	CTNNB1	1	-1	-1	0	0
GOTERM_BP_FAT	GO:0051495~positive regulation of cytoskeleton organization	0.0313627	MAPT	1	0	-1	0	0
GOTERM_BP_FAT	GO:0051495~positive regulation of cytoskeleton organization	0.0313627	MAP1B	1	0	-1	0	0
GOTERM_BP_FAT	GO:0042060~wound healing	0.0328517	HIF1A	-1	0	1	0	0
GOTERM_BP_FAT	GO:0010605~negative regulation of macromolecule metabolic process	0.0339325	EIF2C2	1	0	-1	0	0
GOTERM_BP_FAT	GO:0010605~negative regulation of macromolecule metabolic process	0.0339325	HIPK2	1	0	-1	0	0
GOTERM_BP_FAT	GO:0010605~negative regulation of macromolecule metabolic process	0.0339325	CTNNB1	1	-1	-1	0	0
GOTERM_BP_FAT	GO:0043619~regulation of transcription from RNA polymerase II promoter in response to oxidative stress	0.0342601	HIF1A	-1	0	1	0	0
GOTERM_BP_FAT	GO:0010810~regulation of cell-substrate adhesion	0.0343135	SPP1	0	1	1	-1	0
GOTERM_BP_FAT	GO:0055080~cation homeostasis	0.0355606	HIF1A	-1	0	1	0	0
GOTERM_BP_FAT	GO:0055080~cation homeostasis	0.0355606	ASNA1	1	0	-1	0	0
GOTERM_BP_FAT	GO:0051494~negative regulation of cytoskeleton organization	0.0358279	MAPT	1	0	-1	0	0
GOTERM_BP_FAT	GO:0051494~negative regulation of cytoskeleton organization	0.0358279	MAP1B	1	0	-1	0	0
GOTERM_BP_FAT	GO:0010628~positive regulation of gene expression	0.035848	HIF1A	-1	0	1	0	0
GOTERM_BP_FAT	GO:0010628~positive regulation of gene expression	0.035848	MEIS2	-1	0	1	0	0
GOTERM_BP_FAT	GO:0010628~positive regulation of gene expression	0.035848	HIPK2	1	0	-1	0	0
GOTERM_BP_FAT	GO:0010628~positive regulation of gene expression	0.035848	CTNNB1	1	-1	-1	0	0
GOTERM_BP_FAT	GO:0031669~cellular response to nutrient levels	0.0373679	ALB	-1	0	-1	1	0
GOTERM_BP_FAT	GO:0033365~protein localization in organelle	0.0374206	RGD1309707	1	0	-1	0	0
GOTERM_BP_FAT	GO:0033365~protein localization in organelle	0.0374206	KPNA1	1	-1	0	0	0
GOTERM_BP_FAT	GO:0008104~protein localization	0.0384594	RGD1309707	1	0	-1	0	0
GOTERM_BP_FAT	GO:0008104~protein localization	0.0384594	NFKBIB	1	0	-1	1	0
GOTERM_BP_FAT	GO:0008104~protein localization	0.0384594	LIN7C	1	-1	0	0	0
GOTERM_BP_FAT	GO:0008104~protein localization	0.0384594	RAB1B	1	1	-1	0	0
GOTERM_BP_FAT	GO:0008104~protein localization	0.0384594	KPNA1	1	-1	0	0	0
GOTERM_BP_FAT	GO:0008104~protein localization	0.0384594	CTNNB1	1	-1	-1	0	0
GOTERM_BP_FAT	GO:0045893~positive regulation of transcription, DNA-dependent	0.0389321	HIF1A	-1	0	1	0	0
GOTERM_BP_FAT	GO:0045893~positive regulation of transcription, DNA-dependent	0.0389321	MEIS2	-1	0	1	0	0
GOTERM_BP_FAT	GO:0045893~positive regulation of transcription, DNA-dependent	0.0389321	HIPK2	1	0	-1	0	0
GOTERM_BP_FAT	GO:0045893~positive regulation of transcription, DNA-dependent	0.0389321	CTNNB1	1	-1	-1	0	0
GOTERM_BP_FAT	GO:0008361~regulation of cell size	0.0397559	MAPT	1	0	-1	0	0
GOTERM_BP_FAT	GO:0008361~regulation of cell size	0.0397559	MAP1B	1	0	-1	0	0
GOTERM_BP_FAT	GO:0008361~regulation of cell size	0.0397559	SPP1	0	1	1	-1	0
GOTERM_BP_FAT	GO:0030855~epithelial cell differentiation	0.0401287	CTNNB1	1	-1	-1	0	0
GOTERM_BP_FAT	GO:0048514~blood vessel morphogenesis	0.0404217	HIF1A	-1	0	1	0	0
GOTERM_BP_FAT	GO:0048514~blood vessel morphogenesis	0.0404217	CTNNB1	1	-1	-1	0	0
GOTERM_BP_FAT	GO:0051254~positive regulation of RNA metabolic process	0.0405065	HIF1A	-1	0	1	0	0
GOTERM_BP_FAT	GO:0051254~positive regulation of RNA metabolic process	0.0405065	MEIS2	-1	0	1	0	0
GOTERM_BP_FAT	GO:0051254~positive regulation of RNA metabolic process	0.0405065	HIPK2	1	0	-1	0	0
GOTERM_BP_FAT	GO:0051254~positive regulation of RNA metabolic process	0.0405065	CTNNB1	1	-1	-1	0	0
GOTERM_BP_FAT	GO:0048565~gut development	0.0405228	CTNNB1	1	-1	-1	0	0
GOTERM_BP_FAT	GO:0033483~gas homeostasis	0.0409716	HIF1A	-1	0	1	0	0
GOTERM_BP_FAT	GO:0043620~regulation of transcription in response to stress	0.0409716	HIF1A	-1	0	1	0	0
GOTERM_BP_FAT	GO:0043618~regulation of transcription from RNA polymerase II promoter in response to stress	0.0409716	HIF1A	-1	0	1	0	0
GOTERM_BP_FAT	GO:0030324~lung development	0.041053	ASAH1	0	1	1	0	0
GOTERM_BP_FAT	GO:0030324~lung development	0.041053	CTNNB1	1	-1	-1	0	0
GOTERM_BP_FAT	GO:0051130~positive regulation of cellular component organization	0.0417724	MAPT	1	0	-1	0	0
GOTERM_BP_FAT	GO:0051130~positive regulation of cellular component organization	0.0417724	MAP1B	1	0	-1	0	0
GOTERM_BP_FAT	GO:0006839~mitochondrial transport	0.0421368	SLC25A10	0	1	-1	0	0
GOTERM_BP_FAT	GO:0030323~respiratory tube development	0.0429339	ASAH1	0	1	1	0	0
GOTERM_BP_FAT	GO:0030323~respiratory tube development	0.0429339	CTNNB1	1	-1	-1	0	0
GOTERM_BP_FAT	GO:0001666~response to hypoxia	0.0438462	HIF1A	-1	0	1	0	0
GOTERM_BP_FAT	GO:0031344~regulation of cell projection organization	0.0438903	MAPT	1	0	-1	0	0
GOTERM_BP_FAT	GO:0031344~regulation of cell projection organization	0.0438903	MAP1B	1	0	-1	0	0
GOTERM_BP_FAT	GO:0031344~regulation of cell projection organization	0.0438903	SPP1	0	1	1	-1	0
GOTERM_BP_FAT	GO:0033273~response to vitamin	0.0438903	MAP1B	1	0	-1	0	0
GOTERM_BP_FAT	GO:0033273~response to vitamin	0.0438903	SPP1	0	1	1	-1	0
GOTERM_BP_FAT	GO:0007167~enzyme linked receptor protein signaling pathway	0.0451833	HIPK2	1	0	-1	0	0
GOTERM_BP_FAT	GO:0044087~regulation of cellular component biogenesis	0.0458352	MAPT	1	0	-1	0	0
GOTERM_BP_FAT	GO:0044087~regulation of cellular component biogenesis	0.0458352	MAP1B	1	0	-1	0	0
GOTERM_BP_FAT	GO:0007017~microtubule-based process	0.0467004	DYNC1LI1	1	-1	-1	0	0
GOTERM_BP_FAT	GO:0007017~microtubule-based process	0.0467004	MAPT	1	0	-1	0	0
GOTERM_BP_FAT	GO:0007017~microtubule-based process	0.0467004	MAP1B	1	0	-1	0	0
GOTERM_BP_FAT	GO:0007017~microtubule-based process	0.0467004	CTNNB1	1	-1	-1	0	0
GOTERM_BP_FAT	GO:0032102~negative regulation of response to external stimulus	0.0471204	SPP1	0	1	1	-1	0
GOTERM_BP_FAT	GO:0060541~respiratory system development	0.0478223	ASAH1	0	1	1	0	0
GOTERM_BP_FAT	GO:0060541~respiratory system development	0.0478223	CTNNB1	1	-1	-1	0	0
GOTERM_BP_FAT	GO:0048638~regulation of developmental growth	0.0488275	MAPT	1	0	-1	0	0
GOTERM_BP_FAT	GO:0048638~regulation of developmental growth	0.0488275	MAP1B	1	0	-1	0	0
GOTERM_BP_FAT	GO:0048638~regulation of developmental growth	0.0488275	SPP1	0	1	1	-1	0
GOTERM_BP_FAT	GO:0010558~negative regulation of macromolecule biosynthetic process	0.0490057	EIF2C2	1	0	-1	0	0
GOTERM_BP_FAT	GO:0010558~negative regulation of macromolecule biosynthetic process	0.0490057	HIPK2	1	0	-1	0	0
GOTERM_BP_FAT	GO:0010558~negative regulation of macromolecule biosynthetic process	0.0490057	CTNNB1	1	-1	-1	0	0
GOTERM_BP_FAT	GO:0009968~negative regulation of signal transduction	0.0504113	HIPK2	1	0	-1	0	0
GOTERM_BP_FAT	GO:0032271~regulation of protein polymerization	0.0505568	MAPT	1	0	-1	0	0
GOTERM_BP_FAT	GO:0032271~regulation of protein polymerization	0.0505568	MAP1B	1	0	-1	0	0
GOTERM_BP_FAT	GO:0045944~positive regulation of transcription from RNA polymerase II promoter	0.0506017	HIF1A	-1	0	1	0	0
GOTERM_BP_FAT	GO:0045944~positive regulation of transcription from RNA polymerase II promoter	0.0506017	MEIS2	-1	0	1	0	0
GOTERM_BP_FAT	GO:0045944~positive regulation of transcription from RNA polymerase II promoter	0.0506017	HIPK2	1	0	-1	0	0
GOTERM_BP_FAT	GO:0045944~positive regulation of transcription from RNA polymerase II promoter	0.0506017	CTNNB1	1	-1	-1	0	0
GOTERM_BP_FAT	GO:0070482~response to oxygen levels	0.0527139	HIF1A	-1	0	1	0	0
GOTERM_BP_FAT	GO:0001525~angiogenesis	0.0540343	HIF1A	-1	0	1	0	0
GOTERM_BP_FAT	GO:0001525~angiogenesis	0.0540343	CTNNB1	1	-1	-1	0	0
GOTERM_BP_FAT	GO:0009628~response to abiotic stimulus	0.058833	MEIS2	-1	0	1	0	0
GOTERM_BP_FAT	GO:0009628~response to abiotic stimulus	0.058833	MAP1B	1	0	-1	0	0
GOTERM_BP_FAT	GO:0042770~DNA damage response, signal transduction	0.0595246	NBN	-1	0	1	0	0
GOTERM_BP_FAT	GO:0042770~DNA damage response, signal transduction	0.0595246	HIPK2	1	0	-1	0	0
GOTERM_BP_FAT	GO:0022604~regulation of cell morphogenesis	0.0606149	MAPT	1	0	-1	0	0
GOTERM_BP_FAT	GO:0022604~regulation of cell morphogenesis	0.0606149	MAP1B	1	0	-1	0	0
GOTERM_BP_FAT	GO:0022604~regulation of cell morphogenesis	0.0606149	SPP1	0	1	1	-1	0
GOTERM_BP_FAT	GO:0055066~di-, tri-valent inorganic cation homeostasis	0.0650762	HIF1A	-1	0	1	0	0
GOTERM_BP_FAT	GO:0060768~regulation of epithelial cell proliferation involved in prostate gland development	0.0673599	CTNNB1	1	-1	-1	0	0
GOTERM_BP_FAT	GO:0031346~positive regulation of cell projection organization	0.0689936	MAPT	1	0	-1	0	0
GOTERM_BP_FAT	GO:0031346~positive regulation of cell projection organization	0.0689936	MAP1B	1	0	-1	0	0
GOTERM_BP_FAT	GO:0006606~protein import into nucleus	0.0689936	RGD1309707	1	0	-1	0	0
GOTERM_BP_FAT	GO:0006606~protein import into nucleus	0.0689936	KPNA1	1	-1	0	0	0
GOTERM_BP_FAT	GO:0032268~regulation of cellular protein metabolic process	0.0690854	EIF2C2	1	0	-1	0	0
GOTERM_BP_FAT	GO:0032268~regulation of cellular protein metabolic process	0.0690854	FMR1	-1	0	1	0	0
GOTERM_BP_FAT	GO:0007010~cytoskeleton organization	0.0701934	DYNC1LI1	1	-1	-1	0	0
GOTERM_BP_FAT	GO:0007010~cytoskeleton organization	0.0701934	MAPT	1	0	-1	0	0
GOTERM_BP_FAT	GO:0007010~cytoskeleton organization	0.0701934	MAP1B	1	0	-1	0	0
GOTERM_BP_FAT	GO:0007010~cytoskeleton organization	0.0701934	CTNNB1	1	-1	-1	0	0
GOTERM_BP_FAT	GO:0010639~negative regulation of organelle organization	0.0709437	MAPT	1	0	-1	0	0
GOTERM_BP_FAT	GO:0010639~negative regulation of organelle organization	0.0709437	MAP1B	1	0	-1	0	0
GOTERM_BP_FAT	GO:0051051~negative regulation of transport	0.0736014	NFKBIB	1	0	-1	1	0
GOTERM_BP_FAT	GO:0051170~nuclear import	0.0748973	RGD1309707	1	0	-1	0	0
GOTERM_BP_FAT	GO:0051170~nuclear import	0.0748973	KPNA1	1	-1	0	0	0
GOTERM_BP_FAT	GO:0010648~negative regulation of cell communication	0.0759683	HIPK2	1	0	-1	0	0
GOTERM_BP_FAT	GO:0032535~regulation of cellular component size	0.0769154	MAPT	1	0	-1	0	0
GOTERM_BP_FAT	GO:0032535~regulation of cellular component size	0.0769154	MAP1B	1	0	-1	0	0
GOTERM_BP_FAT	GO:0032535~regulation of cellular component size	0.0769154	SPP1	0	1	1	-1	0
GOTERM_BP_FAT	GO:0042493~response to drug	0.0770514	NBN	-1	0	1	0	0
GOTERM_BP_FAT	GO:0042493~response to drug	0.0770514	MAP1B	1	0	-1	0	0
GOTERM_BP_FAT	GO:0042493~response to drug	0.0770514	NDUFA10	-1	0	1	0	0
GOTERM_BP_FAT	GO:0045941~positive regulation of transcription	0.0773543	HIF1A	-1	0	1	0	0
GOTERM_BP_FAT	GO:0045941~positive regulation of transcription	0.0773543	MEIS2	-1	0	1	0	0
GOTERM_BP_FAT	GO:0045941~positive regulation of transcription	0.0773543	HIPK2	1	0	-1	0	0
GOTERM_BP_FAT	GO:0045941~positive regulation of transcription	0.0773543	CTNNB1	1	-1	-1	0	0
GOTERM_BP_FAT	GO:0030003~cellular cation homeostasis	0.0788275	HIF1A	-1	0	1	0	0
GOTERM_BP_FAT	GO:0030003~cellular cation homeostasis	0.0788275	ASNA1	1	0	-1	0	0
GOTERM_BP_FAT	GO:0007267~cell-cell signaling	0.0794159	LIN7C	1	-1	0	0	0
GOTERM_BP_FAT	GO:0007267~cell-cell signaling	0.0794159	CTNNB1	1	-1	-1	0	0
GOTERM_BP_FAT	GO:0045637~regulation of myeloid cell differentiation	0.0809564	HIF1A	-1	0	1	0	0
GOTERM_BP_FAT	GO:0045637~regulation of myeloid cell differentiation	0.0809564	CTNNB1	1	-1	-1	0	0
GOTERM_BP_FAT	GO:0050770~regulation of axonogenesis	0.0809564	MAPT	1	0	-1	0	0
GOTERM_BP_FAT	GO:0050770~regulation of axonogenesis	0.0809564	MAP1B	1	0	-1	0	0
GOTERM_BP_FAT	GO:0050770~regulation of axonogenesis	0.0809564	SPP1	0	1	1	-1	0
GOTERM_BP_FAT	GO:0046942~carboxylic acid transport	0.0811669	SLC25A10	0	1	-1	0	0
GOTERM_BP_FAT	GO:0046942~carboxylic acid transport	0.0811669	SLC3A1	1	-1	0	0	0
GOTERM_BP_FAT	GO:0015849~organic acid transport	0.0824597	SLC25A10	0	1	-1	0	0
GOTERM_BP_FAT	GO:0015849~organic acid transport	0.0824597	SLC3A1	1	-1	0	0	0
GOTERM_BP_FAT	GO:0003007~heart morphogenesis	0.0850779	HIF1A	-1	0	1	0	0
GOTERM_BP_FAT	GO:0045773~positive regulation of axon extension	0.0866791	MAPT	1	0	-1	0	0
GOTERM_BP_FAT	GO:0045773~positive regulation of axon extension	0.0866791	MAP1B	1	0	-1	0	0
GOTERM_BP_FAT	GO:0001906~cell killing	0.0866791	ALB	-1	0	-1	1	0
GOTERM_BP_FAT	GO:0034504~protein localization in nucleus	0.0871623	RGD1309707	1	0	-1	0	0
GOTERM_BP_FAT	GO:0034504~protein localization in nucleus	0.0871623	KPNA1	1	-1	0	0	0
GOTERM_BP_FAT	GO:0043254~regulation of protein complex assembly	0.0871623	MAPT	1	0	-1	0	0
GOTERM_BP_FAT	GO:0043254~regulation of protein complex assembly	0.0871623	MAP1B	1	0	-1	0	0
GOTERM_BP_FAT	GO:0006605~protein targeting	0.0877196	RGD1309707	1	0	-1	0	0
GOTERM_BP_FAT	GO:0006605~protein targeting	0.0877196	KPNA1	1	-1	0	0	0
GOTERM_BP_FAT	GO:0031328~positive regulation of cellular biosynthetic process	0.0889076	HIF1A	-1	0	1	0	0
GOTERM_BP_FAT	GO:0031328~positive regulation of cellular biosynthetic process	0.0889076	MEIS2	-1	0	1	0	0
GOTERM_BP_FAT	GO:0031328~positive regulation of cellular biosynthetic process	0.0889076	HIPK2	1	0	-1	0	0
GOTERM_BP_FAT	GO:0031328~positive regulation of cellular biosynthetic process	0.0889076	CTNNB1	1	-1	-1	0	0
GOTERM_BP_FAT	GO:0051216~cartilage development	0.0913768	HIF1A	-1	0	1	0	0
GOTERM_BP_FAT	GO:0007423~sensory organ development	0.0918304	MEIS2	-1	0	1	0	0
GOTERM_BP_FAT	GO:0007423~sensory organ development	0.0918304	CTNNB1	1	-1	-1	0	0
GOTERM_BP_FAT	GO:0003013~circulatory system process	0.0931187	ALB	-1	0	-1	1	0
GOTERM_BP_FAT	GO:0008015~blood circulation	0.0931187	ALB	-1	0	-1	1	0
GOTERM_BP_FAT	GO:0035295~tube development	0.0939175	HIF1A	-1	0	1	0	0
GOTERM_BP_FAT	GO:0035295~tube development	0.0939175	ASAH1	0	1	1	0	0
GOTERM_BP_FAT	GO:0035295~tube development	0.0939175	CTNNB1	1	-1	-1	0	0
GOTERM_BP_FAT	GO:0009891~positive regulation of biosynthetic process	0.0961624	HIF1A	-1	0	1	0	0
GOTERM_BP_FAT	GO:0009891~positive regulation of biosynthetic process	0.0961624	MEIS2	-1	0	1	0	0
GOTERM_BP_FAT	GO:0009891~positive regulation of biosynthetic process	0.0961624	HIPK2	1	0	-1	0	0
GOTERM_BP_FAT	GO:0009891~positive regulation of biosynthetic process	0.0961624	CTNNB1	1	-1	-1	0	0
GOTERM_BP_FAT	GO:0048511~rhythmic process	0.0972569	ALB	-1	0	-1	1	0
GOTERM_BP_FAT	GO:0042981~regulation of apoptosis	0.097404	HIF1A	-1	0	1	0	0
GOTERM_BP_FAT	GO:0042981~regulation of apoptosis	0.097404	ALB	-1	0	-1	1	0
GOTERM_BP_FAT	GO:0042981~regulation of apoptosis	0.097404	HIPK2	1	0	-1	0	0
GOTERM_BP_FAT	GO:0010638~positive regulation of organelle organization	0.0978085	MAPT	1	0	-1	0	0
GOTERM_BP_FAT	GO:0010638~positive regulation of organelle organization	0.0978085	MAP1B	1	0	-1	0	0
GOTERM_BP_FAT	GO:0032869~cellular response to insulin stimulus	0.0999804	HIF1A	-1	0	1	0	0
