# Supplementary material for: The Spatial Association of Gene Expression Evolves from Synchrony to Asynchrony and Stochasticity with Age
Source: PLoS One. 2011 Sep 2;6(9):e24076. doi: 10.1371/journal.pone.0024076 (PMC3166296; doi:10.1371/journal.pone.0024076)
Supplement: Table S5 — Enriched functional terms for genes with synchronous expression commonly occurring in anti-aging processes of mouse respectively treated by dietary restriction (EOD) and resveratrol intervention (SDLR,SDHR). (XLS) [file pone.0024076.s005.xls]

## Sheet: Sheet1
Table S5 Enriched functional terms for genes with synchronous expression commonly occurring in anti-aging processes of mouse respectively treated by dietary restriction (EOD) and resveratrol intervention(SDLR,SDHR)
FunctionCategory	Term	EOD anti-aging			SDLR anti-aging			SDHR anti-aging			DatabaseCategory
		count	EaseScore	genes	count	EaseScore	genes	count	EaseScore	genes
DNA/protein modification,degradation and repair	acetylation	26	0.000122144	CYB5R3, STX7, SNX2, EIF5A, PTTG1, SFRS7, GSN, IDH1, PCMT1, BCL9L, PSMD5, HSPA5, DPP9, DYNC1H1, NUDC, MAP2K6, ARNTL, PPP1CC, RBBP7, DDX5, PPP1CB, CHPT1, JUP, PPP1CA, CYP27A1, C1QBP	31	1.52912e-05	ATP5E, HDLBP, ACADSB, EEF1B2, CPT2, NDUFB9, NT5C3L, PTTG1, SART3, PDAP1, HIST2H2AA1, PET112L, FASN, ABCD3, ACTL6A, HSPA5, USP15, KPNB1, NUDC, 2010305A19RIK, BRD2, HIST1H2BG, S100A10, CRAT, RBBP7, YWHAE, TRNT1, MFN2, MNAT1, GLUL, USMG5	44	0.000120754	HDLBP, ACADSB, POLR2E, NDUFB9, SNX2, PRDX3, PARN, RMND5A, IDH1, GNPAT, PCMT1, GLO1, PSMD5, HSPA5, GSTO1, KPNB1, NUDC, HIST1H4H, BRP44, PPP2R1A, OPA1, ACADM, GMDS, SUCLG1, EEF2, ARNTL, MID1IP1, RBBP7, RNASEH2B, PPP1CB, ATP6V1C1, TRNT1, SLTM, PEX11B, 281042	SP_PIR_KEYWORDS
DNA/protein modification,degradation and repair	ubl conjugation	7	0.0468584	PER3, PTTG1, ARNTL, RNF167, RBBP7, RNF14, GGA3	7	0.0856515	INVS, HIST1H2BG, PTTG1, ID3, RBBP7, KPNB1, HIST2H2AA1	NA	NA	NA	SP_PIR_KEYWORDS
DNA/protein modification,degradation and repair	phosphoprotein	55	9.45483e-07	CYB5R3, TGOLN2, EIF5, EIF5A, RP9, SELENBP1, CPEB1, PTTG1, SDC4, NELF, ARL2BP, SFRS7, PRMT1, TMEM9B, GSN, DYNC1H1, MAP2K6, TRPM4, CASKIN2, ARNTL, SPEN, RBBP7, PPP1CC, PPP1CB, JUP, PPP1CA, C1QBP, AGTR1A, BNIP2, FLAD1, USP24, STX7, STK11, SNX2, RAB7, AKT1S1,	47	0.0375773	SLC7A6OS, HDLBP, RALGPS2, EEF1B2, STARD3NL, ENPP1, NDUFB9, ARID4B, MYBPC3, LRBA, CNOT2, PTTG1, SART3, FBF1, PDAP1, RAB7, HIST2H2AA1, SHB, SLC30A1, COL4A3BP, FASN, SPG21, ABCD3, VPS35, ACTL6A, HSPA5, 2310021P13RIK, USP15, KPNB1, CLINT1, ATP5K, NUDC, BRD2,	NA	NA	NA	SP_PIR_KEYWORDS
DNA/protein modification,degradation and repair	hydrolase	13	0.0685345	EME2, EME1, MMP15, PPP1CC, DDX5, PPP1CB, PSMD14, PPP1CA, ZMPSTE24, CTSC, AHCYL1, DPP9, USP24	14	0.0958186	ATP5E, ENPP1, EME1, NT5C3L, ASAH1, DNASE1L1, MFN2, SMPDL3A, NT5C3, FASN, CDADC1, SPCS1, USP15, ATP5K	NA	NA	NA	SP_PIR_KEYWORDS
regulation of biological process	Circadian rhythm	2	0.0828368	PER3, ARNTL	NA	NA	NA	3	0.0125989	CRY2, PER3, ARNTL	KEGG_PATHWAY
metabolic process	GO:0006091~generation of precursor metabolites and energy	NA	NA	NA	5	0.06069	ATP5E, NDUFB5, NDUFA6, NDUFB9, ATP5K	8	0.0184601	ATP6V1C1, NDUFA8, SUCLG1, NDUFB9, GYG, IDH1, PPP1CB, ATP5K	GOTERM_BP_FAT
metabolic process	GO:0006575~cellular amino acid derivative metabolic process	4	0.0401872	EIF5A, IDH1, PCMT1, CHPT1	NA	NA	NA	5	0.0579163	CHKA, ACADM, IDH1, GSTT2, PCMT1	GOTERM_BP_FAT
metabolic process	GO:0006644~phospholipid metabolic process	NA			4	0.0651874	CHKA, PIGX, SMPDL3A, PIGP	5	0.0879451	CHKA, SMPDL3A, ABHD5, PITPNC1, PIGP	GOTERM_BP_FAT
metabolic process	GO:0015980~energy derivation by oxidation of organic compounds	4	0.015721	PPP1CA, IDH1, PPP1CC, PPP1CB	NA	NA	NA	4	0.0804693	SUCLG1, GYG, IDH1, PPP1CB	GOTERM_BP_FAT
metabolic process	GO:0045017~glycerolipid biosynthetic process	NA	NA	NA	3	0.042722	CHKA, PIGX, PIGP	4	0.0218744	CHKA, ABHD5, GNPAT, PIGP	GOTERM_BP_FAT
metabolic process	lipid metabolism	NA	NA	NA	5	0.0082349	ACADSB, HDLBP, CPT2, UGCG, CRAT	6	0.0142893	ACADSB, HDLBP, ACADM, INSIG2, ABHD5, VLDLR	SP_PIR_KEYWORDS
cellular component localization/transport	GO:0008104~protein localization/transport	9	0.0482695	STX7, AGTR1A, SNX2, EIF5A, SELENBP1, ARNTL, GGA3, PEX7, RAB7	10	0.0260799	MFN2, PLEKHA8, TOM1L1, GSK3B, LRBA, VPS35, JAK2, KPNB1, YWHAE, RAB7	13	0.0881133	OXA1L, SNX2, ARNTL, YIF1A, CD74, RAB7, CRY2, TOM1L1, BNIP1, RAB18, PSEN2, VPS26A, KPNB1	GOTERM_BP_FAT
cellular component localization/transport	transport	NA	NA	NA	18	0.00912598	ATP5E, HDLBP, CLCN3, NDUFB5, SLC44A2, CPT2, NDUFB9, NDUFA6, CRAT, RAB7, TOM1L1, PLEKHA8, SLC30A1, COL4A3BP, ABCD3, VPS35, KPNB1, ATP5K	23	0.0986264	HDLBP, SLC44A2, NDUFA8, TMEM9, NDUFB9, SNX2, YIF1A, RAB7, ATP6V1C1, LAPTM5, TOM1L1, BNIP1, RAB18, SLC30A1, SLC35B2, SLC2A1, PITPNC1, CYGB, KPNB1, VPS26A, LRPPRC, ATP5K, VLDLR	SP_PIR_KEYWORDS
cellular component localization/transport	transit peptide	NA	NA	NA	10	0.00139835	MRPL40, TRNT1, PDK1, PET112L, ACADSB, NDUFB5, CPT2, MTRF1, MSRB2, MRPL20	16	9.73201e-05	MRPS26, MRPS35, OXA1L, ACADSB, ACADM, OPA1, SUCLG1, PRDX3, MRRF, TRNT1, MTRF1, MCCC1, COQ10B, MARS2, ACAD8, LRPPRC	SP_PIR_KEYWORDS
aging disease	m_prionPathway:Prion Pathway	2	0.0903971	HSPA5, DNAJB6	2	0.0982385	HSPA5, DNAJB6	NA	NA	NA	BIOCARTA
cellular component	mitochondrion	NA	NA	NA	17	1.28643e-05	PDK1, MRPL40, ATP5E, NDUFB5, ACADSB, CPT2, NDUFB9, NDUFA6, CRAT, MSRB2, MRPL20, MFN2, TRNT1, PET112L, USMG5, MTRF1, ATP5K	22	8.52075e-05	MRPS35, MRPS26, OXA1L, ACADSB, OPA1, MSTO1, ACADM, NDUFA8, NDUFB9, SUCLG1, HLCS, PRDX3, MRRF, BCL2L13, TRNT1, MTRF1, MCCC1, COQ10B, MARS2, ACAD8, LRPPRC, ATP5K	SP_PIR_KEYWORDS
cellular component	cytoplasm	29	0.000562319	CYB5R3, MAEA, STK11, EIF5A, SELENBP1, PTTG1, CPEB1, ARL2BP, PEX7, 1500003O03RIK, AKT1S1, GSN, CDC123, AVIL, IDH1, PCMT1, PER3, DPP9, DYNC1H1, NUDC, RNF14, PSTPIP2, CASKIN2, PPP1CC, PPP1CB, JUP, PPP1CA, BNIP2, DNAJB6	29	0.00703862	CHKA, HDLBP, RALGPS2, CNOT2, NT5C3L, PTTG1, SART3, FBF1, MYOT, SHB, COL4A3BP, NT5C3, FASN, SPG21, VPS35, KPNB1, CLINT1, NUDC, YWHAE, ATF4, GLUL, PLEKHA8, INVS, BNIP2, PNRC2, AS3MT, TGFBRAP1, ID3, DNAJB6	41	0.0669836	CHKA, HDLBP, USP2, ABHD5, HLCS, MYOT, ARIH1, GALM, SUMO1, PSMB7, PARN, CRY2, MAP1LC3A, DMD, IDH1, PITPNC1, PCMT1, CYGB, PER3, GSTO1, KPNB1, CLINT1, NUDC, PSTPIP2, NAPRT1, ACY3, GSTT2, EEF2, MID1IP1, PPP1CB, 2810422J05RIK, PNRC2, AS3MT, SH3KBP1, FBXL5, RBM	SP_PIR_KEYWORDS
cellular component	endosome	5	0.0172413	LAMP2, STX7, EHD1, GGA3, RAB7	5	0.0286056	LAMP2, CLCN3, STARD3NL, TOM1L1, RAB7	6	0.0577164	LAMP2, TOM1L1, TMEM9, RHOD, VPS26A, RAB7	SP_PIR_KEYWORDS
cellular component	lysosome	NA	NA	NA	4	0.0519304	LAMP2, LRBA, ASAH1, RAB7	8	0.000812879	LAMP2, LAPTM5, TMEM9, LGMN, CTSC, CTSA, ASAH1, RAB7	SP_PIR_KEYWORDS
Note: The DAVID functional annotation tool was applied to genes with synchronous expression respectively in Mouse anti-aging process treated by dietary restriction (EOD) and resveratrol intervention(SDLR,SDHR). 'NA' means the term is not significant annotation for this genes set; GOTERM_BP_ALL designates the Gene Ontology Biological Process annotations, GOTERM_MF_ALL designates Gene Ontology Mole…
