# Supplementary material for: The Spatial Association of Gene Expression Evolves from Synchrony to Asynchrony and Stochasticity with Age
Source: PLoS One. 2011 Sep 2;6(9):e24076. doi: 10.1371/journal.pone.0024076 (PMC3166296; doi:10.1371/journal.pone.0024076)
Supplement: Table S6 — Enriched functional terms of age-related genes in synchronous expression under anti-aging caloric restriction and/or resveratrol. (XLS) [file pone.0024076.s006.xls]

## Sheet: EOD
category	term	EaseScore	Genes	EOD_H	EOD_L	EOD_M	EOD_F	SD_H	SD_L	SD_M	SD_F	HC_H	HC_L	HC_M	HC_F
SP_PIR_KEYWORDS	phosphoprotein	9.45483e-07	CYB5R3	1	0	1	0	1	0	0	0	0	0	0	0
SP_PIR_KEYWORDS	phosphoprotein	9.45483e-07	TGOLN2	1	0	1	0	1	0	0	0	0	0	0	0
SP_PIR_KEYWORDS	phosphoprotein	9.45483e-07	EIF5	1	0	1	0	1	0	0	0	0	0	0	0
SP_PIR_KEYWORDS	phosphoprotein	9.45483e-07	EIF5A	1	0	1	0	1	0	0	0	0	0	0	0
SP_PIR_KEYWORDS	phosphoprotein	9.45483e-07	RP9	0	-1	-1	0	0	0	-1	0	0	0	0	0
SP_PIR_KEYWORDS	phosphoprotein	9.45483e-07	SELENBP1	1	0	1	0	1	0	0	0	0	0	0	0
SP_PIR_KEYWORDS	phosphoprotein	9.45483e-07	CPEB1	-1	0	-1	0	0	0	0	0	0	0	0	0
SP_PIR_KEYWORDS	phosphoprotein	9.45483e-07	PTTG1	-1	-1	0	0	-1	0	0	0	0	0	-1	0
SP_PIR_KEYWORDS	phosphoprotein	9.45483e-07	SDC4	0	-1	-1	0	0	0	0	0	0	0	0	0
SP_PIR_KEYWORDS	phosphoprotein	9.45483e-07	NELF	-1	-1	0	0	-1	0	0	0	0	0	0	0
SP_PIR_KEYWORDS	phosphoprotein	9.45483e-07	ARL2BP	1	0	1	0	1	0	0	0	0	0	0	0
SP_PIR_KEYWORDS	phosphoprotein	9.45483e-07	SFRS7	-1	-1	0	0	0	0	0	0	0	0	0	0
SP_PIR_KEYWORDS	phosphoprotein	9.45483e-07	PRMT1	-1	-1	0	0	0	0	0	0	0	0	0	0
SP_PIR_KEYWORDS	phosphoprotein	9.45483e-07	TMEM9B	0	1	1	0	1	1	0	0	0	0	0	0
SP_PIR_KEYWORDS	phosphoprotein	9.45483e-07	GSN	1	0	1	0	1	0	0	0	0	0	0	0
SP_PIR_KEYWORDS	phosphoprotein	9.45483e-07	DYNC1H1	-1	0	-1	0	0	0	0	0	0	0	0	0
SP_PIR_KEYWORDS	phosphoprotein	9.45483e-07	MAP2K6	1	0	1	0	0	0	0	0	0	0	0	0
SP_PIR_KEYWORDS	phosphoprotein	9.45483e-07	TRPM4	-1	0	-1	0	-1	0	0	0	0	0	0	0
SP_PIR_KEYWORDS	phosphoprotein	9.45483e-07	CASKIN2	-1	0	-1	1	-1	0	0	0	0	0	0	0
SP_PIR_KEYWORDS	phosphoprotein	9.45483e-07	ARNTL	0	-1	-1	0	0	0	0	0	0	0	0	0
SP_PIR_KEYWORDS	phosphoprotein	9.45483e-07	SPEN	-1	0	-1	0	0	0	0	0	0	0	0	0
SP_PIR_KEYWORDS	phosphoprotein	9.45483e-07	RBBP7	1	0	1	0	1	0	0	0	0	0	0	0
SP_PIR_KEYWORDS	phosphoprotein	9.45483e-07	PPP1CC	1	0	1	0	1	0	0	0	0	0	0	0
SP_PIR_KEYWORDS	phosphoprotein	9.45483e-07	PPP1CB	1	0	1	0	1	0	0	0	0	0	0	0
SP_PIR_KEYWORDS	phosphoprotein	9.45483e-07	JUP	-1	0	-1	0	0	0	-1	0	0	0	0	0
SP_PIR_KEYWORDS	phosphoprotein	9.45483e-07	PPP1CA	1	0	1	0	1	0	0	0	0	0	0	0
SP_PIR_KEYWORDS	phosphoprotein	9.45483e-07	C1QBP	1	0	1	0	1	0	0	0	0	0	0	0
SP_PIR_KEYWORDS	phosphoprotein	9.45483e-07	AGTR1A	1	0	1	0	1	0	0	0	0	0	1	0
SP_PIR_KEYWORDS	phosphoprotein	9.45483e-07	BNIP2	1	0	1	0	1	0	1	0	0	0	0	0
SP_PIR_KEYWORDS	phosphoprotein	9.45483e-07	FLAD1	-1	0	-1	0	-1	0	0	0	0	0	0	0
SP_PIR_KEYWORDS	phosphoprotein	9.45483e-07	USP24	0	-1	-1	0	1	0	0	0	0	0	0	0
SP_PIR_KEYWORDS	phosphoprotein	9.45483e-07	STX7	1	0	1	0	1	0	0	0	0	0	0	0
SP_PIR_KEYWORDS	phosphoprotein	9.45483e-07	STK11	-1	-1	0	0	0	0	0	0	0	0	0	0
SP_PIR_KEYWORDS	phosphoprotein	9.45483e-07	SNX2	1	0	1	0	1	0	0	0	0	0	0	0
SP_PIR_KEYWORDS	phosphoprotein	9.45483e-07	RAB7	1	0	1	0	0	0	1	0	0	0	0	0
SP_PIR_KEYWORDS	phosphoprotein	9.45483e-07	AKT1S1	-1	-1	0	0	0	0	0	0	0	0	0	0
SP_PIR_KEYWORDS	phosphoprotein	9.45483e-07	CDC123	-1	-1	0	0	-1	0	0	0	0	0	0	0
SP_PIR_KEYWORDS	phosphoprotein	9.45483e-07	AVIL	-1	0	-1	0	-1	0	0	0	0	0	0	0
SP_PIR_KEYWORDS	phosphoprotein	9.45483e-07	TFDP2	1	0	1	0	0	0	0	0	0	0	0	0
SP_PIR_KEYWORDS	phosphoprotein	9.45483e-07	ZMPSTE24	1	0	1	0	1	0	0	0	0	0	0	0
SP_PIR_KEYWORDS	phosphoprotein	9.45483e-07	BCL9L	-1	-1	0	0	0	0	0	0	0	0	0	0
SP_PIR_KEYWORDS	phosphoprotein	9.45483e-07	PER3	0	1	1	0	0	0	0	0	0	0	0	0
SP_PIR_KEYWORDS	phosphoprotein	9.45483e-07	HSPA5	-1	-1	0	0	0	0	0	0	0	0	0	0
SP_PIR_KEYWORDS	phosphoprotein	9.45483e-07	EHD1	-1	0	-1	0	-1	0	0	0	0	-1	0	0
SP_PIR_KEYWORDS	phosphoprotein	9.45483e-07	2310021P13RIK	-1	-1	0	0	0	0	0	0	0	0	0	0
SP_PIR_KEYWORDS	phosphoprotein	9.45483e-07	RNF14	1	0	1	0	0	0	0	0	0	0	0	0
SP_PIR_KEYWORDS	phosphoprotein	9.45483e-07	NUDC	1	0	1	0	0	0	0	0	0	0	0	0
SP_PIR_KEYWORDS	phosphoprotein	9.45483e-07	PSTPIP2	1	0	1	0	0	0	0	0	0	0	0	0
SP_PIR_KEYWORDS	phosphoprotein	9.45483e-07	SPHK2	-1	0	-1	0	0	0	0	0	0	0	0	0
SP_PIR_KEYWORDS	phosphoprotein	9.45483e-07	CENPQ	1	0	1	0	0	0	0	0	0	0	0	0
SP_PIR_KEYWORDS	phosphoprotein	9.45483e-07	EME1	-1	-1	0	0	0	-1	0	0	0	0	0	0
SP_PIR_KEYWORDS	phosphoprotein	9.45483e-07	DDX5	1	0	1	0	0	0	0	0	0	0	0	0
SP_PIR_KEYWORDS	phosphoprotein	9.45483e-07	PSMD14	1	0	1	0	0	0	0	0	0	0	0	0
SP_PIR_KEYWORDS	phosphoprotein	9.45483e-07	AHCYL1	1	0	1	0	0	0	0	0	0	0	0	0
SP_PIR_KEYWORDS	phosphoprotein	9.45483e-07	GGA3	-1	0	-1	0	-1	0	0	0	0	0	0	0
SP_PIR_KEYWORDS	acetylation	0.000122144	CYB5R3	1	0	1	0	1	0	0	0	0	0	0	0
SP_PIR_KEYWORDS	acetylation	0.000122144	STX7	1	0	1	0	1	0	0	0	0	0	0	0
SP_PIR_KEYWORDS	acetylation	0.000122144	SNX2	1	0	1	0	1	0	0	0	0	0	0	0
SP_PIR_KEYWORDS	acetylation	0.000122144	EIF5A	1	0	1	0	1	0	0	0	0	0	0	0
SP_PIR_KEYWORDS	acetylation	0.000122144	PTTG1	-1	-1	0	0	-1	0	0	0	0	0	-1	0
SP_PIR_KEYWORDS	acetylation	0.000122144	SFRS7	-1	-1	0	0	0	0	0	0	0	0	0	0
SP_PIR_KEYWORDS	acetylation	0.000122144	GSN	1	0	1	0	1	0	0	0	0	0	0	0
SP_PIR_KEYWORDS	acetylation	0.000122144	IDH1	1	0	1	0	0	0	0	0	0	0	0	0
SP_PIR_KEYWORDS	acetylation	0.000122144	PCMT1	1	0	1	0	1	0	0	0	0	0	0	0
SP_PIR_KEYWORDS	acetylation	0.000122144	BCL9L	-1	-1	0	0	0	0	0	0	0	0	0	0
SP_PIR_KEYWORDS	acetylation	0.000122144	PSMD5	1	0	1	0	1	0	0	0	0	0	0	0
SP_PIR_KEYWORDS	acetylation	0.000122144	HSPA5	-1	-1	0	0	0	0	0	0	0	0	0	0
SP_PIR_KEYWORDS	acetylation	0.000122144	DPP9	0	-1	-1	0	0	0	0	0	0	0	0	0
SP_PIR_KEYWORDS	acetylation	0.000122144	DYNC1H1	-1	0	-1	0	0	0	0	0	0	0	0	0
SP_PIR_KEYWORDS	acetylation	0.000122144	NUDC	1	0	1	0	0	0	0	0	0	0	0	0
SP_PIR_KEYWORDS	acetylation	0.000122144	MAP2K6	1	0	1	0	0	0	0	0	0	0	0	0
SP_PIR_KEYWORDS	acetylation	0.000122144	ARNTL	0	-1	-1	0	0	0	0	0	0	0	0	0
SP_PIR_KEYWORDS	acetylation	0.000122144	PPP1CC	1	0	1	0	1	0	0	0	0	0	0	0
SP_PIR_KEYWORDS	acetylation	0.000122144	RBBP7	1	0	1	0	1	0	0	0	0	0	0	0
SP_PIR_KEYWORDS	acetylation	0.000122144	DDX5	1	0	1	0	0	0	0	0	0	0	0	0
SP_PIR_KEYWORDS	acetylation	0.000122144	PPP1CB	1	0	1	0	1	0	0	0	0	0	0	0
SP_PIR_KEYWORDS	acetylation	0.000122144	CHPT1	1	0	1	0	1	0	0	0	0	1	0	0
SP_PIR_KEYWORDS	acetylation	0.000122144	JUP	-1	0	-1	0	0	0	-1	0	0	0	0	0
SP_PIR_KEYWORDS	acetylation	0.000122144	PPP1CA	1	0	1	0	1	0	0	0	0	0	0	0
SP_PIR_KEYWORDS	acetylation	0.000122144	CYP27A1	-1	0	-1	0	0	0	0	0	0	0	0	0
SP_PIR_KEYWORDS	acetylation	0.000122144	C1QBP	1	0	1	0	1	0	0	0	0	0	0	0
SP_PIR_KEYWORDS	cytoplasm	0.000562319	CYB5R3	1	0	1	0	1	0	0	0	0	0	0	0
SP_PIR_KEYWORDS	cytoplasm	0.000562319	MAEA	1	0	1	0	1	0	0	0	0	0	0	0
SP_PIR_KEYWORDS	cytoplasm	0.000562319	STK11	-1	-1	0	0	0	0	0	0	0	0	0	0
SP_PIR_KEYWORDS	cytoplasm	0.000562319	EIF5A	1	0	1	0	1	0	0	0	0	0	0	0
SP_PIR_KEYWORDS	cytoplasm	0.000562319	SELENBP1	1	0	1	0	1	0	0	0	0	0	0	0
SP_PIR_KEYWORDS	cytoplasm	0.000562319	PTTG1	-1	-1	0	0	-1	0	0	0	0	0	-1	0
SP_PIR_KEYWORDS	cytoplasm	0.000562319	CPEB1	-1	0	-1	0	0	0	0	0	0	0	0	0
SP_PIR_KEYWORDS	cytoplasm	0.000562319	ARL2BP	1	0	1	0	1	0	0	0	0	0	0	0
SP_PIR_KEYWORDS	cytoplasm	0.000562319	PEX7	1	0	1	0	1	0	0	0	0	0	0	0
SP_PIR_KEYWORDS	cytoplasm	0.000562319	1500003O03RIK	1	0	1	0	1	0	0	0	0	0	0	0
SP_PIR_KEYWORDS	cytoplasm	0.000562319	AKT1S1	-1	-1	0	0	0	0	0	0	0	0	0	0
SP_PIR_KEYWORDS	cytoplasm	0.000562319	GSN	1	0	1	0	1	0	0	0	0	0	0	0
SP_PIR_KEYWORDS	cytoplasm	0.000562319	CDC123	-1	-1	0	0	-1	0	0	0	0	0	0	0
SP_PIR_KEYWORDS	cytoplasm	0.000562319	AVIL	-1	0	-1	0	-1	0	0	0	0	0	0	0
SP_PIR_KEYWORDS	cytoplasm	0.000562319	IDH1	1	0	1	0	0	0	0	0	0	0	0	0
SP_PIR_KEYWORDS	cytoplasm	0.000562319	PCMT1	1	0	1	0	1	0	0	0	0	0	0	0
SP_PIR_KEYWORDS	cytoplasm	0.000562319	PER3	0	1	1	0	0	0	0	0	0	0	0	0
SP_PIR_KEYWORDS	cytoplasm	0.000562319	DPP9	0	-1	-1	0	0	0	0	0	0	0	0	0
SP_PIR_KEYWORDS	cytoplasm	0.000562319	DYNC1H1	-1	0	-1	0	0	0	0	0	0	0	0	0
SP_PIR_KEYWORDS	cytoplasm	0.000562319	NUDC	1	0	1	0	0	0	0	0	0	0	0	0
SP_PIR_KEYWORDS	cytoplasm	0.000562319	RNF14	1	0	1	0	0	0	0	0	0	0	0	0
SP_PIR_KEYWORDS	cytoplasm	0.000562319	PSTPIP2	1	0	1	0	0	0	0	0	0	0	0	0
SP_PIR_KEYWORDS	cytoplasm	0.000562319	CASKIN2	-1	0	-1	1	-1	0	0	0	0	0	0	0
SP_PIR_KEYWORDS	cytoplasm	0.000562319	PPP1CC	1	0	1	0	1	0	0	0	0	0	0	0
SP_PIR_KEYWORDS	cytoplasm	0.000562319	PPP1CB	1	0	1	0	1	0	0	0	0	0	0	0
SP_PIR_KEYWORDS	cytoplasm	0.000562319	JUP	-1	0	-1	0	0	0	-1	0	0	0	0	0
SP_PIR_KEYWORDS	cytoplasm	0.000562319	PPP1CA	1	0	1	0	1	0	0	0	0	0	0	0
SP_PIR_KEYWORDS	cytoplasm	0.000562319	BNIP2	1	0	1	0	1	0	1	0	0	0	0	0
SP_PIR_KEYWORDS	cytoplasm	0.000562319	DNAJB6	1	0	1	0	0	0	0	0	0	0	0	0
SP_PIR_KEYWORDS	manganese	0.00079161	PPP1CA	1	0	1	0	1	0	0	0	0	0	0	0
SP_PIR_KEYWORDS	manganese	0.00079161	STK11	-1	-1	0	0	0	0	0	0	0	0	0	0
SP_PIR_KEYWORDS	manganese	0.00079161	IDH1	1	0	1	0	0	0	0	0	0	0	0	0
SP_PIR_KEYWORDS	manganese	0.00079161	PPP1CC	1	0	1	0	1	0	0	0	0	0	0	0
SP_PIR_KEYWORDS	manganese	0.00079161	CHPT1	1	0	1	0	1	0	0	0	0	1	0	0
SP_PIR_KEYWORDS	manganese	0.00079161	PPP1CB	1	0	1	0	1	0	0	0	0	0	0	0
SP_PIR_KEYWORDS	cell cycle	0.00174295	PPP1CA	1	0	1	0	1	0	0	0	0	0	0	0
SP_PIR_KEYWORDS	cell cycle	0.00174295	MAEA	1	0	1	0	1	0	0	0	0	0	0	0
SP_PIR_KEYWORDS	cell cycle	0.00174295	STK11	-1	-1	0	0	0	0	0	0	0	0	0	0
SP_PIR_KEYWORDS	cell cycle	0.00174295	CDC123	-1	-1	0	0	-1	0	0	0	0	0	0	0
SP_PIR_KEYWORDS	cell cycle	0.00174295	TFDP2	1	0	1	0	0	0	0	0	0	0	0	0
SP_PIR_KEYWORDS	cell cycle	0.00174295	PTTG1	-1	-1	0	0	-1	0	0	0	0	0	-1	0
SP_PIR_KEYWORDS	cell cycle	0.00174295	PPP1CC	1	0	1	0	1	0	0	0	0	0	0	0
SP_PIR_KEYWORDS	cell cycle	0.00174295	PPP1CB	1	0	1	0	1	0	0	0	0	0	0	0
SP_PIR_KEYWORDS	cell cycle	0.00174295	NUDC	1	0	1	0	0	0	0	0	0	0	0	0
SP_PIR_KEYWORDS	cell division	0.00176444	PPP1CA	1	0	1	0	1	0	0	0	0	0	0	0
SP_PIR_KEYWORDS	cell division	0.00176444	MAEA	1	0	1	0	1	0	0	0	0	0	0	0
SP_PIR_KEYWORDS	cell division	0.00176444	CDC123	-1	-1	0	0	-1	0	0	0	0	0	0	0
SP_PIR_KEYWORDS	cell division	0.00176444	PTTG1	-1	-1	0	0	-1	0	0	0	0	0	-1	0
SP_PIR_KEYWORDS	cell division	0.00176444	PPP1CC	1	0	1	0	1	0	0	0	0	0	0	0
SP_PIR_KEYWORDS	cell division	0.00176444	PPP1CB	1	0	1	0	1	0	0	0	0	0	0	0
SP_PIR_KEYWORDS	cell division	0.00176444	NUDC	1	0	1	0	0	0	0	0	0	0	0	0
SP_PIR_KEYWORDS	glycogen metabolism	0.00397619	PPP1CA	1	0	1	0	1	0	0	0	0	0	0	0
SP_PIR_KEYWORDS	glycogen metabolism	0.00397619	PPP1CC	1	0	1	0	1	0	0	0	0	0	0	0
SP_PIR_KEYWORDS	glycogen metabolism	0.00397619	PPP1CB	1	0	1	0	1	0	0	0	0	0	0	0
SP_PIR_KEYWORDS	serine/threonine-specific phosphatase	0.00994518	PPP1CC	1	0	1	0	1	0	0	0	0	0	0	0
SP_PIR_KEYWORDS	serine/threonine-specific phosphatase	0.00994518	PPP1CB	1	0	1	0	1	0	0	0	0	0	0	0
SP_PIR_KEYWORDS	endosome	0.0172413	LAMP2	1	0	1	0	1	0	1	0	0	0	0	0
SP_PIR_KEYWORDS	endosome	0.0172413	STX7	1	0	1	0	1	0	0	0	0	0	0	0
SP_PIR_KEYWORDS	endosome	0.0172413	EHD1	-1	0	-1	0	-1	0	0	0	0	-1	0	0
SP_PIR_KEYWORDS	endosome	0.0172413	GGA3	-1	0	-1	0	-1	0	0	0	0	0	0	0
SP_PIR_KEYWORDS	endosome	0.0172413	RAB7	1	0	1	0	0	0	1	0	0	0	0	0
SP_PIR_KEYWORDS	ubl conjugation	0.0468584	PER3	0	1	1	0	0	0	0	0	0	0	0	0
SP_PIR_KEYWORDS	ubl conjugation	0.0468584	PTTG1	-1	-1	0	0	-1	0	0	0	0	0	-1	0
SP_PIR_KEYWORDS	ubl conjugation	0.0468584	ARNTL	0	-1	-1	0	0	0	0	0	0	0	0	0
SP_PIR_KEYWORDS	ubl conjugation	0.0468584	RNF167	1	0	1	0	1	0	0	0	0	0	0	0
SP_PIR_KEYWORDS	ubl conjugation	0.0468584	RBBP7	1	0	1	0	1	0	0	0	0	0	0	0
SP_PIR_KEYWORDS	ubl conjugation	0.0468584	RNF14	1	0	1	0	0	0	0	0	0	0	0	0
SP_PIR_KEYWORDS	ubl conjugation	0.0468584	GGA3	-1	0	-1	0	-1	0	0	0	0	0	0	0
SP_PIR_KEYWORDS	nucleus	0.0491693	MAEA	1	0	1	0	1	0	0	0	0	0	0	0
SP_PIR_KEYWORDS	nucleus	0.0491693	STK11	-1	-1	0	0	0	0	0	0	0	0	0	0
SP_PIR_KEYWORDS	nucleus	0.0491693	RP9	0	-1	-1	0	0	0	-1	0	0	0	0	0
SP_PIR_KEYWORDS	nucleus	0.0491693	EIF5A	1	0	1	0	1	0	0	0	0	0	0	0
SP_PIR_KEYWORDS	nucleus	0.0491693	SELENBP1	1	0	1	0	1	0	0	0	0	0	0	0
SP_PIR_KEYWORDS	nucleus	0.0491693	PTTG1	-1	-1	0	0	-1	0	0	0	0	0	-1	0
SP_PIR_KEYWORDS	nucleus	0.0491693	NELF	-1	-1	0	0	-1	0	0	0	0	0	0	0
SP_PIR_KEYWORDS	nucleus	0.0491693	SFRS7	-1	-1	0	0	0	0	0	0	0	0	0	0
SP_PIR_KEYWORDS	nucleus	0.0491693	PRMT1	-1	-1	0	0	0	0	0	0	0	0	0	0
SP_PIR_KEYWORDS	nucleus	0.0491693	TFDP2	1	0	1	0	0	0	0	0	0	0	0	0
SP_PIR_KEYWORDS	nucleus	0.0491693	BCL9L	-1	-1	0	0	0	0	0	0	0	0	0	0
SP_PIR_KEYWORDS	nucleus	0.0491693	PER3	0	1	1	0	0	0	0	0	0	0	0	0
SP_PIR_KEYWORDS	nucleus	0.0491693	NUDC	1	0	1	0	0	0	0	0	0	0	0	0
SP_PIR_KEYWORDS	nucleus	0.0491693	RNF14	1	0	1	0	0	0	0	0	0	0	0	0
SP_PIR_KEYWORDS	nucleus	0.0491693	NR1H3	-1	-1	0	-1	0	0	0	-1	0	0	0	0
SP_PIR_KEYWORDS	nucleus	0.0491693	A130010J15RIK	1	0	1	0	1	0	0	0	0	0	0	0
SP_PIR_KEYWORDS	nucleus	0.0491693	CENPQ	1	0	1	0	0	0	0	0	0	0	0	0
SP_PIR_KEYWORDS	nucleus	0.0491693	EME2	-1	-1	0	0	0	0	0	0	0	0	0	0
SP_PIR_KEYWORDS	nucleus	0.0491693	EME1	-1	-1	0	0	0	-1	0	0	0	0	0	0
SP_PIR_KEYWORDS	nucleus	0.0491693	SPEN	-1	0	-1	0	0	0	0	0	0	0	0	0
SP_PIR_KEYWORDS	nucleus	0.0491693	ARNTL	0	-1	-1	0	0	0	0	0	0	0	0	0
SP_PIR_KEYWORDS	nucleus	0.0491693	PPP1CC	1	0	1	0	1	0	0	0	0	0	0	0
SP_PIR_KEYWORDS	nucleus	0.0491693	RBBP7	1	0	1	0	1	0	0	0	0	0	0	0
SP_PIR_KEYWORDS	nucleus	0.0491693	DDX5	1	0	1	0	0	0	0	0	0	0	0	0
SP_PIR_KEYWORDS	nucleus	0.0491693	PPP1CB	1	0	1	0	1	0	0	0	0	0	0	0
SP_PIR_KEYWORDS	nucleus	0.0491693	PPP1CA	1	0	1	0	1	0	0	0	0	0	0	0
SP_PIR_KEYWORDS	nucleus	0.0491693	DNAJB6	1	0	1	0	0	0	0	0	0	0	0	0
SP_PIR_KEYWORDS	carbohydrate metabolism	0.0514068	PPP1CA	1	0	1	0	1	0	0	0	0	0	0	0
SP_PIR_KEYWORDS	carbohydrate metabolism	0.0514068	PPP1CC	1	0	1	0	1	0	0	0	0	0	0	0
SP_PIR_KEYWORDS	carbohydrate metabolism	0.0514068	PPP1CB	1	0	1	0	1	0	0	0	0	0	0	0
SP_PIR_KEYWORDS	metal-binding	0.0682183	STK11	-1	-1	0	0	0	0	0	0	0	0	0	0
SP_PIR_KEYWORDS	metal-binding	0.0682183	EME1	-1	-1	0	0	0	-1	0	0	0	0	0	0
SP_PIR_KEYWORDS	metal-binding	0.0682183	RP9	0	-1	-1	0	0	0	-1	0	0	0	0	0
SP_PIR_KEYWORDS	metal-binding	0.0682183	ZBTB16	-1	0	-1	0	0	0	0	0	0	0	0	0
SP_PIR_KEYWORDS	metal-binding	0.0682183	MMP15	-1	0	-1	0	0	0	-1	0	0	0	0	0
SP_PIR_KEYWORDS	metal-binding	0.0682183	PPP1CC	1	0	1	0	1	0	0	0	0	0	0	0
SP_PIR_KEYWORDS	metal-binding	0.0682183	PPP1CB	1	0	1	0	1	0	0	0	0	0	0	0
SP_PIR_KEYWORDS	metal-binding	0.0682183	CHPT1	1	0	1	0	1	0	0	0	0	1	0	0
SP_PIR_KEYWORDS	metal-binding	0.0682183	1500003O03RIK	1	0	1	0	1	0	0	0	0	0	0	0
SP_PIR_KEYWORDS	metal-binding	0.0682183	SFRS7	-1	-1	0	0	0	0	0	0	0	0	0	0
SP_PIR_KEYWORDS	metal-binding	0.0682183	PPP1CA	1	0	1	0	1	0	0	0	0	0	0	0
SP_PIR_KEYWORDS	metal-binding	0.0682183	PSMD14	1	0	1	0	0	0	0	0	0	0	0	0
SP_PIR_KEYWORDS	metal-binding	0.0682183	CYP27A1	-1	0	-1	0	0	0	0	0	0	0	0	0
SP_PIR_KEYWORDS	metal-binding	0.0682183	IDH1	1	0	1	0	0	0	0	0	0	0	0	0
SP_PIR_KEYWORDS	metal-binding	0.0682183	ZMPSTE24	1	0	1	0	1	0	0	0	0	0	0	0
SP_PIR_KEYWORDS	metal-binding	0.0682183	RNF167	1	0	1	0	1	0	0	0	0	0	0	0
SP_PIR_KEYWORDS	metal-binding	0.0682183	SPON2	-1	-1	0	0	0	0	0	0	0	0	0	0
SP_PIR_KEYWORDS	metal-binding	0.0682183	2310021P13RIK	-1	-1	0	0	0	0	0	0	0	0	0	0
SP_PIR_KEYWORDS	metal-binding	0.0682183	RNF14	1	0	1	0	0	0	0	0	0	0	0	0
SP_PIR_KEYWORDS	metal-binding	0.0682183	NR1H3	-1	-1	0	-1	0	0	0	-1	0	0	0	0
SP_PIR_KEYWORDS	hydrolase	0.0685345	EME2	-1	-1	0	0	0	0	0	0	0	0	0	0
SP_PIR_KEYWORDS	hydrolase	0.0685345	EME1	-1	-1	0	0	0	-1	0	0	0	0	0	0
SP_PIR_KEYWORDS	hydrolase	0.0685345	MMP15	-1	0	-1	0	0	0	-1	0	0	0	0	0
SP_PIR_KEYWORDS	hydrolase	0.0685345	PPP1CC	1	0	1	0	1	0	0	0	0	0	0	0
SP_PIR_KEYWORDS	hydrolase	0.0685345	DDX5	1	0	1	0	0	0	0	0	0	0	0	0
SP_PIR_KEYWORDS	hydrolase	0.0685345	PPP1CB	1	0	1	0	1	0	0	0	0	0	0	0
SP_PIR_KEYWORDS	hydrolase	0.0685345	PSMD14	1	0	1	0	0	0	0	0	0	0	0	0
SP_PIR_KEYWORDS	hydrolase	0.0685345	PPP1CA	1	0	1	0	1	0	0	0	0	0	0	0
SP_PIR_KEYWORDS	hydrolase	0.0685345	ZMPSTE24	1	0	1	0	1	0	0	0	0	0	0	0
SP_PIR_KEYWORDS	hydrolase	0.0685345	CTSC	1	0	1	0	1	0	0	0	0	0	0	0
SP_PIR_KEYWORDS	hydrolase	0.0685345	AHCYL1	1	0	1	0	0	0	0	0	0	0	0	0
SP_PIR_KEYWORDS	hydrolase	0.0685345	DPP9	0	-1	-1	0	0	0	0	0	0	0	0	0
SP_PIR_KEYWORDS	hydrolase	0.0685345	USP24	0	-1	-1	0	1	0	0	0	0	0	0	0
SP_PIR_KEYWORDS	calcium	0.0722677	TRPM4	-1	0	-1	0	-1	0	0	0	0	0	0	0
SP_PIR_KEYWORDS	calcium	0.0722677	PCDH1	-1	-1	0	0	0	0	-1	0	0	0	0	0
SP_PIR_KEYWORDS	calcium	0.0722677	GSN	1	0	1	0	1	0	0	0	0	0	0	0
SP_PIR_KEYWORDS	calcium	0.0722677	AVIL	-1	0	-1	0	-1	0	0	0	0	0	0	0
SP_PIR_KEYWORDS	calcium	0.0722677	MMP15	-1	0	-1	0	0	0	-1	0	0	0	0	0
SP_PIR_KEYWORDS	calcium	0.0722677	SPON2	-1	-1	0	0	0	0	0	0	0	0	0	0
SP_PIR_KEYWORDS	calcium	0.0722677	EHD1	-1	0	-1	0	-1	0	0	0	0	-1	0	0
SP_PIR_KEYWORDS	calcium	0.0722677	1500003O03RIK	1	0	1	0	1	0	0	0	0	0	0	0
SP_PIR_KEYWORDS	iron	0.0765917	PPP1CA	1	0	1	0	1	0	0	0	0	0	0	0
SP_PIR_KEYWORDS	iron	0.0765917	STX7	1	0	1	0	1	0	0	0	0	0	0	0
SP_PIR_KEYWORDS	iron	0.0765917	CYP27A1	-1	0	-1	0	0	0	0	0	0	0	0	0
SP_PIR_KEYWORDS	iron	0.0765917	PPP1CC	1	0	1	0	1	0	0	0	0	0	0	0
SP_PIR_KEYWORDS	iron	0.0765917	PPP1CB	1	0	1	0	1	0	0	0	0	0	0	0
SP_PIR_KEYWORDS	heparan sulfate	0.0768755	AGRN	-1	-1	0	0	-1	0	0	0	0	0	0	0
SP_PIR_KEYWORDS	heparan sulfate	0.0768755	SDC4	0	-1	-1	0	0	0	0	0	0	0	0	0
SP_PIR_KEYWORDS	actin capping	0.0768755	GSN	1	0	1	0	1	0	0	0	0	0	0	0
SP_PIR_KEYWORDS	actin capping	0.0768755	AVIL	-1	0	-1	0	-1	0	0	0	0	0	0	0
SP_PIR_KEYWORDS	protein transport	0.0804132	SNX2	1	0	1	0	1	0	0	0	0	0	0	0
SP_PIR_KEYWORDS	protein transport	0.0804132	EIF5A	1	0	1	0	1	0	0	0	0	0	0	0
SP_PIR_KEYWORDS	protein transport	0.0804132	SELENBP1	1	0	1	0	1	0	0	0	0	0	0	0
SP_PIR_KEYWORDS	protein transport	0.0804132	GGA3	-1	0	-1	0	-1	0	0	0	0	0	0	0
SP_PIR_KEYWORDS	protein transport	0.0804132	PEX7	1	0	1	0	1	0	0	0	0	0	0	0
SP_PIR_KEYWORDS	protein transport	0.0804132	RAB7	1	0	1	0	0	0	1	0	0	0	0	0
KEGG_PATHWAY	mmu04114:Oocyte meiosis	0.000877143	PPP1CA	1	0	1	0	1	0	0	0	0	0	0	0
KEGG_PATHWAY	mmu04114:Oocyte meiosis	0.000877143	CPEB1	-1	0	-1	0	0	0	0	0	0	0	0	0
KEGG_PATHWAY	mmu04114:Oocyte meiosis	0.000877143	PTTG1	-1	-1	0	0	-1	0	0	0	0	0	-1	0
KEGG_PATHWAY	mmu04114:Oocyte meiosis	0.000877143	PPP1CC	1	0	1	0	1	0	0	0	0	0	0	0
KEGG_PATHWAY	mmu04114:Oocyte meiosis	0.000877143	PPP1CB	1	0	1	0	1	0	0	0	0	0	0	0
KEGG_PATHWAY	mmu04114:Oocyte meiosis	0.000877143	1500003O03RIK	1	0	1	0	1	0	0	0	0	0	0	0
KEGG_PATHWAY	mmu04720:Long-term potentiation	0.0108102	PPP1CA	1	0	1	0	1	0	0	0	0	0	0	0
KEGG_PATHWAY	mmu04720:Long-term potentiation	0.0108102	PPP1CC	1	0	1	0	1	0	0	0	0	0	0	0
KEGG_PATHWAY	mmu04720:Long-term potentiation	0.0108102	PPP1CB	1	0	1	0	1	0	0	0	0	0	0	0
KEGG_PATHWAY	mmu04720:Long-term potentiation	0.0108102	1500003O03RIK	1	0	1	0	1	0	0	0	0	0	0	0
KEGG_PATHWAY	mmu04270:Vascular smooth muscle contraction	0.0442698	PPP1CA	1	0	1	0	1	0	0	0	0	0	0	0
KEGG_PATHWAY	mmu04270:Vascular smooth muscle contraction	0.0442698	AGTR1A	1	0	1	0	1	0	0	0	0	0	1	0
KEGG_PATHWAY	mmu04270:Vascular smooth muscle contraction	0.0442698	PPP1CC	1	0	1	0	1	0	0	0	0	0	0	0
KEGG_PATHWAY	mmu04270:Vascular smooth muscle contraction	0.0442698	PPP1CB	1	0	1	0	1	0	0	0	0	0	0	0
KEGG_PATHWAY	mmu04810:Regulation of actin cytoskeleton	0.0538345	PPP1CA	1	0	1	0	1	0	0	0	0	0	0	0
KEGG_PATHWAY	mmu04810:Regulation of actin cytoskeleton	0.0538345	GSN	1	0	1	0	1	0	0	0	0	0	0	0
KEGG_PATHWAY	mmu04810:Regulation of actin cytoskeleton	0.0538345	RRAS	0	1	1	-1	0	0	0	0	0	0	0	0
KEGG_PATHWAY	mmu04810:Regulation of actin cytoskeleton	0.0538345	PPP1CC	1	0	1	0	1	0	0	0	0	0	0	0
KEGG_PATHWAY	mmu04810:Regulation of actin cytoskeleton	0.0538345	PPP1CB	1	0	1	0	1	0	0	0	0	0	0	0
KEGG_PATHWAY	mmu04710:Circadian rhythm	0.0828368	PER3	0	1	1	0	0	0	0	0	0	0	0	0
KEGG_PATHWAY	mmu04710:Circadian rhythm	0.0828368	ARNTL	0	-1	-1	0	0	0	0	0	0	0	0	0
GOTERM_BP_FAT	GO:0051301~cell division	0.000762701	PPP1CA	1	0	1	0	1	0	0	0	0	0	0	0
GOTERM_BP_FAT	GO:0051301~cell division	0.000762701	MAEA	1	0	1	0	1	0	0	0	0	0	0	0
GOTERM_BP_FAT	GO:0051301~cell division	0.000762701	CDC123	-1	-1	0	0	-1	0	0	0	0	0	0	0
GOTERM_BP_FAT	GO:0051301~cell division	0.000762701	PTTG1	-1	-1	0	0	-1	0	0	0	0	0	-1	0
GOTERM_BP_FAT	GO:0051301~cell division	0.000762701	ZBTB16	-1	0	-1	0	0	0	0	0	0	0	0	0
GOTERM_BP_FAT	GO:0051301~cell division	0.000762701	PPP1CC	1	0	1	0	1	0	0	0	0	0	0	0
GOTERM_BP_FAT	GO:0051301~cell division	0.000762701	PPP1CB	1	0	1	0	1	0	0	0	0	0	0	0
GOTERM_BP_FAT	GO:0051301~cell division	0.000762701	NUDC	1	0	1	0	0	0	0	0	0	0	0	0
GOTERM_BP_FAT	GO:0007049~cell cycle	0.00527166	PPP1CA	1	0	1	0	1	0	0	0	0	0	0	0
GOTERM_BP_FAT	GO:0007049~cell cycle	0.00527166	MAEA	1	0	1	0	1	0	0	0	0	0	0	0
GOTERM_BP_FAT	GO:0007049~cell cycle	0.00527166	STK11	-1	-1	0	0	0	0	0	0	0	0	0	0
GOTERM_BP_FAT	GO:0007049~cell cycle	0.00527166	CDC123	-1	-1	0	0	-1	0	0	0	0	0	0	0
GOTERM_BP_FAT	GO:0007049~cell cycle	0.00527166	TFDP2	1	0	1	0	0	0	0	0	0	0	0	0
GOTERM_BP_FAT	GO:0007049~cell cycle	0.00527166	CPEB1	-1	0	-1	0	0	0	0	0	0	0	0	0
GOTERM_BP_FAT	GO:0007049~cell cycle	0.00527166	PTTG1	-1	-1	0	0	-1	0	0	0	0	0	-1	0
GOTERM_BP_FAT	GO:0007049~cell cycle	0.00527166	PPP1CC	1	0	1	0	1	0	0	0	0	0	0	0
GOTERM_BP_FAT	GO:0007049~cell cycle	0.00527166	PPP1CB	1	0	1	0	1	0	0	0	0	0	0	0
GOTERM_BP_FAT	GO:0007049~cell cycle	0.00527166	NUDC	1	0	1	0	0	0	0	0	0	0	0	0
GOTERM_BP_FAT	GO:0006073~cellular glucan metabolic process	0.0134988	PPP1CA	1	0	1	0	1	0	0	0	0	0	0	0
GOTERM_BP_FAT	GO:0006073~cellular glucan metabolic process	0.0134988	PPP1CC	1	0	1	0	1	0	0	0	0	0	0	0
GOTERM_BP_FAT	GO:0006073~cellular glucan metabolic process	0.0134988	PPP1CB	1	0	1	0	1	0	0	0	0	0	0	0
GOTERM_BP_FAT	GO:0044042~glucan metabolic process	0.0134988	PPP1CA	1	0	1	0	1	0	0	0	0	0	0	0
GOTERM_BP_FAT	GO:0044042~glucan metabolic process	0.0134988	PPP1CC	1	0	1	0	1	0	0	0	0	0	0	0
GOTERM_BP_FAT	GO:0044042~glucan metabolic process	0.0134988	PPP1CB	1	0	1	0	1	0	0	0	0	0	0	0
GOTERM_BP_FAT	GO:0005977~glycogen metabolic process	0.0134988	PPP1CA	1	0	1	0	1	0	0	0	0	0	0	0
GOTERM_BP_FAT	GO:0005977~glycogen metabolic process	0.0134988	PPP1CC	1	0	1	0	1	0	0	0	0	0	0	0
GOTERM_BP_FAT	GO:0005977~glycogen metabolic process	0.0134988	PPP1CB	1	0	1	0	1	0	0	0	0	0	0	0
GOTERM_BP_FAT	GO:0015980~energy derivation by oxidation of organic compounds	0.015721	PPP1CA	1	0	1	0	1	0	0	0	0	0	0	0
GOTERM_BP_FAT	GO:0015980~energy derivation by oxidation of organic compounds	0.015721	IDH1	1	0	1	0	0	0	0	0	0	0	0	0
GOTERM_BP_FAT	GO:0015980~energy derivation by oxidation of organic compounds	0.015721	PPP1CC	1	0	1	0	1	0	0	0	0	0	0	0
GOTERM_BP_FAT	GO:0015980~energy derivation by oxidation of organic compounds	0.015721	PPP1CB	1	0	1	0	1	0	0	0	0	0	0	0
GOTERM_BP_FAT	GO:0006886~intracellular protein transport	0.0163128	STX7	1	0	1	0	1	0	0	0	0	0	0	0
GOTERM_BP_FAT	GO:0006886~intracellular protein transport	0.0163128	SNX2	1	0	1	0	1	0	0	0	0	0	0	0
GOTERM_BP_FAT	GO:0006886~intracellular protein transport	0.0163128	ARNTL	0	-1	-1	0	0	0	0	0	0	0	0	0
GOTERM_BP_FAT	GO:0006886~intracellular protein transport	0.0163128	GGA3	-1	0	-1	0	-1	0	0	0	0	0	0	0
GOTERM_BP_FAT	GO:0006886~intracellular protein transport	0.0163128	PEX7	1	0	1	0	1	0	0	0	0	0	0	0
GOTERM_BP_FAT	GO:0006886~intracellular protein transport	0.0163128	RAB7	1	0	1	0	0	0	1	0	0	0	0	0
GOTERM_BP_FAT	GO:0006112~energy reserve metabolic process	0.0167938	PPP1CA	1	0	1	0	1	0	0	0	0	0	0	0
GOTERM_BP_FAT	GO:0006112~energy reserve metabolic process	0.0167938	PPP1CC	1	0	1	0	1	0	0	0	0	0	0	0
GOTERM_BP_FAT	GO:0006112~energy reserve metabolic process	0.0167938	PPP1CB	1	0	1	0	1	0	0	0	0	0	0	0
GOTERM_BP_FAT	GO:0034613~cellular protein localization	0.0222183	STX7	1	0	1	0	1	0	0	0	0	0	0	0
GOTERM_BP_FAT	GO:0034613~cellular protein localization	0.0222183	SNX2	1	0	1	0	1	0	0	0	0	0	0	0
GOTERM_BP_FAT	GO:0034613~cellular protein localization	0.0222183	ARNTL	0	-1	-1	0	0	0	0	0	0	0	0	0
GOTERM_BP_FAT	GO:0034613~cellular protein localization	0.0222183	GGA3	-1	0	-1	0	-1	0	0	0	0	0	0	0
GOTERM_BP_FAT	GO:0034613~cellular protein localization	0.0222183	PEX7	1	0	1	0	1	0	0	0	0	0	0	0
GOTERM_BP_FAT	GO:0034613~cellular protein localization	0.0222183	RAB7	1	0	1	0	0	0	1	0	0	0	0	0
GOTERM_BP_FAT	GO:0044264~cellular polysaccharide metabolic process	0.022305	PPP1CA	1	0	1	0	1	0	0	0	0	0	0	0
GOTERM_BP_FAT	GO:0044264~cellular polysaccharide metabolic process	0.022305	PPP1CC	1	0	1	0	1	0	0	0	0	0	0	0
GOTERM_BP_FAT	GO:0044264~cellular polysaccharide metabolic process	0.022305	PPP1CB	1	0	1	0	1	0	0	0	0	0	0	0
GOTERM_BP_FAT	GO:0043244~regulation of protein complex disassembly	0.022305	GSN	1	0	1	0	1	0	0	0	0	0	0	0
GOTERM_BP_FAT	GO:0043244~regulation of protein complex disassembly	0.022305	AVIL	-1	0	-1	0	-1	0	0	0	0	0	0	0
GOTERM_BP_FAT	GO:0043244~regulation of protein complex disassembly	0.022305	EIF5A	1	0	1	0	1	0	0	0	0	0	0	0
GOTERM_BP_FAT	GO:0070727~cellular macromolecule localization	0.0227896	STX7	1	0	1	0	1	0	0	0	0	0	0	0
GOTERM_BP_FAT	GO:0070727~cellular macromolecule localization	0.0227896	SNX2	1	0	1	0	1	0	0	0	0	0	0	0
GOTERM_BP_FAT	GO:0070727~cellular macromolecule localization	0.0227896	ARNTL	0	-1	-1	0	0	0	0	0	0	0	0	0
GOTERM_BP_FAT	GO:0070727~cellular macromolecule localization	0.0227896	GGA3	-1	0	-1	0	-1	0	0	0	0	0	0	0
GOTERM_BP_FAT	GO:0070727~cellular macromolecule localization	0.0227896	PEX7	1	0	1	0	1	0	0	0	0	0	0	0
GOTERM_BP_FAT	GO:0070727~cellular macromolecule localization	0.0227896	RAB7	1	0	1	0	0	0	1	0	0	0	0	0
GOTERM_BP_FAT	GO:0015031~protein transport	0.0230744	STX7	1	0	1	0	1	0	0	0	0	0	0	0
GOTERM_BP_FAT	GO:0015031~protein transport	0.0230744	AGTR1A	1	0	1	0	1	0	0	0	0	0	1	0
GOTERM_BP_FAT	GO:0015031~protein transport	0.0230744	SNX2	1	0	1	0	1	0	0	0	0	0	0	0
GOTERM_BP_FAT	GO:0015031~protein transport	0.0230744	EIF5A	1	0	1	0	1	0	0	0	0	0	0	0
GOTERM_BP_FAT	GO:0015031~protein transport	0.0230744	SELENBP1	1	0	1	0	1	0	0	0	0	0	0	0
GOTERM_BP_FAT	GO:0015031~protein transport	0.0230744	ARNTL	0	-1	-1	0	0	0	0	0	0	0	0	0
GOTERM_BP_FAT	GO:0015031~protein transport	0.0230744	GGA3	-1	0	-1	0	-1	0	0	0	0	0	0	0
GOTERM_BP_FAT	GO:0015031~protein transport	0.0230744	PEX7	1	0	1	0	1	0	0	0	0	0	0	0
GOTERM_BP_FAT	GO:0015031~protein transport	0.0230744	RAB7	1	0	1	0	0	0	1	0	0	0	0	0
GOTERM_BP_FAT	GO:0045184~establishment of protein localization	0.0240237	STX7	1	0	1	0	1	0	0	0	0	0	0	0
GOTERM_BP_FAT	GO:0045184~establishment of protein localization	0.0240237	AGTR1A	1	0	1	0	1	0	0	0	0	0	1	0
GOTERM_BP_FAT	GO:0045184~establishment of protein localization	0.0240237	SNX2	1	0	1	0	1	0	0	0	0	0	0	0
GOTERM_BP_FAT	GO:0045184~establishment of protein localization	0.0240237	EIF5A	1	0	1	0	1	0	0	0	0	0	0	0
GOTERM_BP_FAT	GO:0045184~establishment of protein localization	0.0240237	SELENBP1	1	0	1	0	1	0	0	0	0	0	0	0
GOTERM_BP_FAT	GO:0045184~establishment of protein localization	0.0240237	ARNTL	0	-1	-1	0	0	0	0	0	0	0	0	0
GOTERM_BP_FAT	GO:0045184~establishment of protein localization	0.0240237	GGA3	-1	0	-1	0	-1	0	0	0	0	0	0	0
GOTERM_BP_FAT	GO:0045184~establishment of protein localization	0.0240237	PEX7	1	0	1	0	1	0	0	0	0	0	0	0
GOTERM_BP_FAT	GO:0045184~establishment of protein localization	0.0240237	RAB7	1	0	1	0	0	0	1	0	0	0	0	0
GOTERM_BP_FAT	GO:0046907~intracellular transport	0.0280929	STX7	1	0	1	0	1	0	0	0	0	0	0	0
GOTERM_BP_FAT	GO:0046907~intracellular transport	0.0280929	SNX2	1	0	1	0	1	0	0	0	0	0	0	0
GOTERM_BP_FAT	GO:0046907~intracellular transport	0.0280929	ARNTL	0	-1	-1	0	0	0	0	0	0	0	0	0
GOTERM_BP_FAT	GO:0046907~intracellular transport	0.0280929	EHD1	-1	0	-1	0	-1	0	0	0	0	-1	0	0
GOTERM_BP_FAT	GO:0046907~intracellular transport	0.0280929	GGA3	-1	0	-1	0	-1	0	0	0	0	0	0	0
GOTERM_BP_FAT	GO:0046907~intracellular transport	0.0280929	PEX7	1	0	1	0	1	0	0	0	0	0	0	0
GOTERM_BP_FAT	GO:0046907~intracellular transport	0.0280929	RAB7	1	0	1	0	0	0	1	0	0	0	0	0
GOTERM_BP_FAT	GO:0006575~cellular amino acid derivative metabolic process	0.0401872	EIF5A	1	0	1	0	1	0	0	0	0	0	0	0
GOTERM_BP_FAT	GO:0006575~cellular amino acid derivative metabolic process	0.0401872	IDH1	1	0	1	0	0	0	0	0	0	0	0	0
GOTERM_BP_FAT	GO:0006575~cellular amino acid derivative metabolic process	0.0401872	PCMT1	1	0	1	0	1	0	0	0	0	0	0	0
GOTERM_BP_FAT	GO:0006575~cellular amino acid derivative metabolic process	0.0401872	CHPT1	1	0	1	0	1	0	0	0	0	1	0	0
GOTERM_BP_FAT	GO:0008104~protein localization	0.0482695	STX7	1	0	1	0	1	0	0	0	0	0	0	0
GOTERM_BP_FAT	GO:0008104~protein localization	0.0482695	AGTR1A	1	0	1	0	1	0	0	0	0	0	1	0
GOTERM_BP_FAT	GO:0008104~protein localization	0.0482695	SNX2	1	0	1	0	1	0	0	0	0	0	0	0
GOTERM_BP_FAT	GO:0008104~protein localization	0.0482695	EIF5A	1	0	1	0	1	0	0	0	0	0	0	0
GOTERM_BP_FAT	GO:0008104~protein localization	0.0482695	SELENBP1	1	0	1	0	1	0	0	0	0	0	0	0
GOTERM_BP_FAT	GO:0008104~protein localization	0.0482695	ARNTL	0	-1	-1	0	0	0	0	0	0	0	0	0
GOTERM_BP_FAT	GO:0008104~protein localization	0.0482695	GGA3	-1	0	-1	0	-1	0	0	0	0	0	0	0
GOTERM_BP_FAT	GO:0008104~protein localization	0.0482695	PEX7	1	0	1	0	1	0	0	0	0	0	0	0
GOTERM_BP_FAT	GO:0008104~protein localization	0.0482695	RAB7	1	0	1	0	0	0	1	0	0	0	0	0
GOTERM_BP_FAT	GO:0016481~negative regulation of transcription	0.0495401	PER3	0	1	1	0	0	0	0	0	0	0	0	0
GOTERM_BP_FAT	GO:0016481~negative regulation of transcription	0.0495401	SPEN	-1	0	-1	0	0	0	0	0	0	0	0	0
GOTERM_BP_FAT	GO:0016481~negative regulation of transcription	0.0495401	ZBTB16	-1	0	-1	0	0	0	0	0	0	0	0	0
GOTERM_BP_FAT	GO:0016481~negative regulation of transcription	0.0495401	RBBP7	1	0	1	0	1	0	0	0	0	0	0	0
GOTERM_BP_FAT	GO:0016481~negative regulation of transcription	0.0495401	DNAJB6	1	0	1	0	0	0	0	0	0	0	0	0
GOTERM_BP_FAT	GO:0016481~negative regulation of transcription	0.0495401	NR1H3	-1	-1	0	-1	0	0	0	-1	0	0	0	0
GOTERM_BP_FAT	GO:0022402~cell cycle process	0.059969	PPP1CA	1	0	1	0	1	0	0	0	0	0	0	0
GOTERM_BP_FAT	GO:0022402~cell cycle process	0.059969	STK11	-1	-1	0	0	0	0	0	0	0	0	0	0
GOTERM_BP_FAT	GO:0022402~cell cycle process	0.059969	CDC123	-1	-1	0	0	-1	0	0	0	0	0	0	0
GOTERM_BP_FAT	GO:0022402~cell cycle process	0.059969	CPEB1	-1	0	-1	0	0	0	0	0	0	0	0	0
GOTERM_BP_FAT	GO:0022402~cell cycle process	0.059969	PTTG1	-1	-1	0	0	-1	0	0	0	0	0	-1	0
GOTERM_BP_FAT	GO:0022402~cell cycle process	0.059969	NUDC	1	0	1	0	0	0	0	0	0	0	0	0
GOTERM_BP_FAT	GO:0045934~negative regulation of nucleobase, nucleoside, nucleotide and nucleic acid metabolic process	0.0620883	PER3	0	1	1	0	0	0	0	0	0	0	0	0
GOTERM_BP_FAT	GO:0045934~negative regulation of nucleobase, nucleoside, nucleotide and nucleic acid metabolic process	0.0620883	SPEN	-1	0	-1	0	0	0	0	0	0	0	0	0
GOTERM_BP_FAT	GO:0045934~negative regulation of nucleobase, nucleoside, nucleotide and nucleic acid metabolic process	0.0620883	ZBTB16	-1	0	-1	0	0	0	0	0	0	0	0	0
GOTERM_BP_FAT	GO:0045934~negative regulation of nucleobase, nucleoside, nucleotide and nucleic acid metabolic process	0.0620883	RBBP7	1	0	1	0	1	0	0	0	0	0	0	0
GOTERM_BP_FAT	GO:0045934~negative regulation of nucleobase, nucleoside, nucleotide and nucleic acid metabolic process	0.0620883	DNAJB6	1	0	1	0	0	0	0	0	0	0	0	0
GOTERM_BP_FAT	GO:0045934~negative regulation of nucleobase, nucleoside, nucleotide and nucleic acid metabolic process	0.0620883	NR1H3	-1	-1	0	-1	0	0	0	-1	0	0	0	0
GOTERM_BP_FAT	GO:0051172~negative regulation of nitrogen compound metabolic process	0.06425	PER3	0	1	1	0	0	0	0	0	0	0	0	0
GOTERM_BP_FAT	GO:0051172~negative regulation of nitrogen compound metabolic process	0.06425	SPEN	-1	0	-1	0	0	0	0	0	0	0	0	0
GOTERM_BP_FAT	GO:0051172~negative regulation of nitrogen compound metabolic process	0.06425	ZBTB16	-1	0	-1	0	0	0	0	0	0	0	0	0
GOTERM_BP_FAT	GO:0051172~negative regulation of nitrogen compound metabolic process	0.06425	RBBP7	1	0	1	0	1	0	0	0	0	0	0	0
GOTERM_BP_FAT	GO:0051172~negative regulation of nitrogen compound metabolic process	0.06425	DNAJB6	1	0	1	0	0	0	0	0	0	0	0	0
GOTERM_BP_FAT	GO:0051172~negative regulation of nitrogen compound metabolic process	0.06425	NR1H3	-1	-1	0	-1	0	0	0	-1	0	0	0	0
GOTERM_BP_FAT	GO:0010629~negative regulation of gene expression	0.0692687	PER3	0	1	1	0	0	0	0	0	0	0	0	0
GOTERM_BP_FAT	GO:0010629~negative regulation of gene expression	0.0692687	SPEN	-1	0	-1	0	0	0	0	0	0	0	0	0
GOTERM_BP_FAT	GO:0010629~negative regulation of gene expression	0.0692687	ZBTB16	-1	0	-1	0	0	0	0	0	0	0	0	0
GOTERM_BP_FAT	GO:0010629~negative regulation of gene expression	0.0692687	RBBP7	1	0	1	0	1	0	0	0	0	0	0	0
GOTERM_BP_FAT	GO:0010629~negative regulation of gene expression	0.0692687	DNAJB6	1	0	1	0	0	0	0	0	0	0	0	0
GOTERM_BP_FAT	GO:0010629~negative regulation of gene expression	0.0692687	NR1H3	-1	-1	0	-1	0	0	0	-1	0	0	0	0
GOTERM_BP_FAT	GO:0010558~negative regulation of macromolecule biosynthetic process	0.0739092	PER3	0	1	1	0	0	0	0	0	0	0	0	0
GOTERM_BP_FAT	GO:0010558~negative regulation of macromolecule biosynthetic process	0.0739092	SPEN	-1	0	-1	0	0	0	0	0	0	0	0	0
GOTERM_BP_FAT	GO:0010558~negative regulation of macromolecule biosynthetic process	0.0739092	ZBTB16	-1	0	-1	0	0	0	0	0	0	0	0	0
GOTERM_BP_FAT	GO:0010558~negative regulation of macromolecule biosynthetic process	0.0739092	RBBP7	1	0	1	0	1	0	0	0	0	0	0	0
GOTERM_BP_FAT	GO:0010558~negative regulation of macromolecule biosynthetic process	0.0739092	DNAJB6	1	0	1	0	0	0	0	0	0	0	0	0
GOTERM_BP_FAT	GO:0010558~negative regulation of macromolecule biosynthetic process	0.0739092	NR1H3	-1	-1	0	-1	0	0	0	-1	0	0	0	0
GOTERM_BP_FAT	GO:0007126~meiosis	0.0811296	PPP1CA	1	0	1	0	1	0	0	0	0	0	0	0
GOTERM_BP_FAT	GO:0007126~meiosis	0.0811296	CPEB1	-1	0	-1	0	0	0	0	0	0	0	0	0
GOTERM_BP_FAT	GO:0007126~meiosis	0.0811296	PTTG1	-1	-1	0	0	-1	0	0	0	0	0	-1	0
GOTERM_BP_FAT	GO:0051327~M phase of meiotic cell cycle	0.0811296	PPP1CA	1	0	1	0	1	0	0	0	0	0	0	0
GOTERM_BP_FAT	GO:0051327~M phase of meiotic cell cycle	0.0811296	CPEB1	-1	0	-1	0	0	0	0	0	0	0	0	0
GOTERM_BP_FAT	GO:0051327~M phase of meiotic cell cycle	0.0811296	PTTG1	-1	-1	0	0	-1	0	0	0	0	0	-1	0
GOTERM_BP_FAT	GO:0031327~negative regulation of cellular biosynthetic process	0.081184	PER3	0	1	1	0	0	0	0	0	0	0	0	0
GOTERM_BP_FAT	GO:0031327~negative regulation of cellular biosynthetic process	0.081184	SPEN	-1	0	-1	0	0	0	0	0	0	0	0	0
GOTERM_BP_FAT	GO:0031327~negative regulation of cellular biosynthetic process	0.081184	ZBTB16	-1	0	-1	0	0	0	0	0	0	0	0	0
GOTERM_BP_FAT	GO:0031327~negative regulation of cellular biosynthetic process	0.081184	RBBP7	1	0	1	0	1	0	0	0	0	0	0	0
GOTERM_BP_FAT	GO:0031327~negative regulation of cellular biosynthetic process	0.081184	DNAJB6	1	0	1	0	0	0	0	0	0	0	0	0
GOTERM_BP_FAT	GO:0031327~negative regulation of cellular biosynthetic process	0.081184	NR1H3	-1	-1	0	-1	0	0	0	-1	0	0	0	0
GOTERM_BP_FAT	GO:0044087~regulation of cellular component biogenesis	0.0827154	GSN	1	0	1	0	1	0	0	0	0	0	0	0
GOTERM_BP_FAT	GO:0044087~regulation of cellular component biogenesis	0.0827154	AVIL	-1	0	-1	0	-1	0	0	0	0	0	0	0
GOTERM_BP_FAT	GO:0044087~regulation of cellular component biogenesis	0.0827154	AGRN	-1	-1	0	0	-1	0	0	0	0	0	0	0
GOTERM_BP_FAT	GO:0009890~negative regulation of biosynthetic process	0.0836921	PER3	0	1	1	0	0	0	0	0	0	0	0	0
GOTERM_BP_FAT	GO:0009890~negative regulation of biosynthetic process	0.0836921	SPEN	-1	0	-1	0	0	0	0	0	0	0	0	0
GOTERM_BP_FAT	GO:0009890~negative regulation of biosynthetic process	0.0836921	ZBTB16	-1	0	-1	0	0	0	0	0	0	0	0	0
GOTERM_BP_FAT	GO:0009890~negative regulation of biosynthetic process	0.0836921	RBBP7	1	0	1	0	1	0	0	0	0	0	0	0
GOTERM_BP_FAT	GO:0009890~negative regulation of biosynthetic process	0.0836921	DNAJB6	1	0	1	0	0	0	0	0	0	0	0	0
GOTERM_BP_FAT	GO:0009890~negative regulation of biosynthetic process	0.0836921	NR1H3	-1	-1	0	-1	0	0	0	-1	0	0	0	0
GOTERM_BP_FAT	GO:0045892~negative regulation of transcription, DNA-dependent	0.0837645	PER3	0	1	1	0	0	0	0	0	0	0	0	0
GOTERM_BP_FAT	GO:0045892~negative regulation of transcription, DNA-dependent	0.0837645	SPEN	-1	0	-1	0	0	0	0	0	0	0	0	0
GOTERM_BP_FAT	GO:0045892~negative regulation of transcription, DNA-dependent	0.0837645	ZBTB16	-1	0	-1	0	0	0	0	0	0	0	0	0
GOTERM_BP_FAT	GO:0045892~negative regulation of transcription, DNA-dependent	0.0837645	RBBP7	1	0	1	0	1	0	0	0	0	0	0	0
GOTERM_BP_FAT	GO:0045892~negative regulation of transcription, DNA-dependent	0.0837645	DNAJB6	1	0	1	0	0	0	0	0	0	0	0	0
GOTERM_BP_FAT	GO:0051321~meiotic cell cycle	0.0843108	PPP1CA	1	0	1	0	1	0	0	0	0	0	0	0
GOTERM_BP_FAT	GO:0051321~meiotic cell cycle	0.0843108	CPEB1	-1	0	-1	0	0	0	0	0	0	0	0	0
GOTERM_BP_FAT	GO:0051321~meiotic cell cycle	0.0843108	PTTG1	-1	-1	0	0	-1	0	0	0	0	0	-1	0
GOTERM_BP_FAT	GO:0051253~negative regulation of RNA metabolic process	0.0853049	PER3	0	1	1	0	0	0	0	0	0	0	0	0
GOTERM_BP_FAT	GO:0051253~negative regulation of RNA metabolic process	0.0853049	SPEN	-1	0	-1	0	0	0	0	0	0	0	0	0
GOTERM_BP_FAT	GO:0051253~negative regulation of RNA metabolic process	0.0853049	ZBTB16	-1	0	-1	0	0	0	0	0	0	0	0	0
GOTERM_BP_FAT	GO:0051253~negative regulation of RNA metabolic process	0.0853049	RBBP7	1	0	1	0	1	0	0	0	0	0	0	0
GOTERM_BP_FAT	GO:0051253~negative regulation of RNA metabolic process	0.0853049	DNAJB6	1	0	1	0	0	0	0	0	0	0	0	0
GOTERM_BP_FAT	GO:0005976~polysaccharide metabolic process	0.0875298	PPP1CA	1	0	1	0	1	0	0	0	0	0	0	0
GOTERM_BP_FAT	GO:0005976~polysaccharide metabolic process	0.0875298	PPP1CC	1	0	1	0	1	0	0	0	0	0	0	0
GOTERM_BP_FAT	GO:0005976~polysaccharide metabolic process	0.0875298	PPP1CB	1	0	1	0	1	0	0	0	0	0	0	0
GOTERM_BP_FAT	GO:0051693~actin filament capping	0.0973484	GSN	1	0	1	0	1	0	0	0	0	0	0	0
GOTERM_BP_FAT	GO:0051693~actin filament capping	0.0973484	AVIL	-1	0	-1	0	-1	0	0	0	0	0	0	0
GOTERM_BP_FAT	GO:0022403~cell cycle phase	0.0997881	PPP1CA	1	0	1	0	1	0	0	0	0	0	0	0
GOTERM_BP_FAT	GO:0022403~cell cycle phase	0.0997881	CDC123	-1	-1	0	0	-1	0	0	0	0	0	0	0
GOTERM_BP_FAT	GO:0022403~cell cycle phase	0.0997881	CPEB1	-1	0	-1	0	0	0	0	0	0	0	0	0
GOTERM_BP_FAT	GO:0022403~cell cycle phase	0.0997881	PTTG1	-1	-1	0	0	-1	0	0	0	0	0	-1	0
GOTERM_BP_FAT	GO:0022403~cell cycle phase	0.0997881	NUDC	1	0	1	0	0	0	0	0	0	0	0	0
BIOCARTA	m_akap95Pathway:AKAP95 role in mitosis and chromosome dynamics	0.0817042	PPP1CA	1	0	1	0	1	0	0	0	0	0	0	0
BIOCARTA	m_akap95Pathway:AKAP95 role in mitosis and chromosome dynamics	0.0817042	DDX5	1	0	1	0	0	0	0	0	0	0	0	0
BIOCARTA	m_prionPathway:Prion Pathway	0.0903971	HSPA5	-1	-1	0	0	0	0	0	0	0	0	0	0
BIOCARTA	m_prionPathway:Prion Pathway	0.0903971	DNAJB6	1	0	1	0	0	0	0	0	0	0	0	0
BIOCARTA	m_eif2Pathway:Regulation of eIF2	0.0990153	PPP1CA	1	0	1	0	1	0	0	0	0	0	0	0
BIOCARTA	m_eif2Pathway:Regulation of eIF2	0.0990153	EIF5	1	0	1	0	1	0	0	0	0	0	0	0

## Sheet: SDLR
category	term	EaseScore	Genes	SDLR_H	SDLR_L	SDLR_M	SDLR_F	SD_H	SD_L	SD_M	SD_F	HC_H	HC_L	HC_M	HC_F
SP_PIR_KEYWORDS	mitochondrion	1.28643e-05	PDK1	1	0	1	0	1	0	0	0	0	0	0	0
SP_PIR_KEYWORDS	mitochondrion	1.28643e-05	MRPL40	1	1	0	0	1	0	0	0	0	0	0	0
SP_PIR_KEYWORDS	mitochondrion	1.28643e-05	ATP5E	-1	-1	0	0	-1	0	0	0	0	0	0	0
SP_PIR_KEYWORDS	mitochondrion	1.28643e-05	NDUFB5	-1	-1	0	0	-1	0	0	0	0	0	0	0
SP_PIR_KEYWORDS	mitochondrion	1.28643e-05	ACADSB	-1	-1	0	0	-1	0	0	0	0	0	0	0
SP_PIR_KEYWORDS	mitochondrion	1.28643e-05	CPT2	-1	-1	0	0	0	0	0	0	0	0	0	0
SP_PIR_KEYWORDS	mitochondrion	1.28643e-05	NDUFB9	-1	-1	0	0	-1	0	0	0	0	0	0	0
SP_PIR_KEYWORDS	mitochondrion	1.28643e-05	NDUFA6	-1	-1	0	0	-1	0	0	0	0	0	0	0
SP_PIR_KEYWORDS	mitochondrion	1.28643e-05	CRAT	1	0	1	0	0	0	1	0	0	0	0	0
SP_PIR_KEYWORDS	mitochondrion	1.28643e-05	MSRB2	1	1	0	0	1	0	0	0	0	0	0	0
SP_PIR_KEYWORDS	mitochondrion	1.28643e-05	MRPL20	-1	-1	0	0	-1	0	0	0	0	0	0	0
SP_PIR_KEYWORDS	mitochondrion	1.28643e-05	MFN2	1	0	1	0	1	0	0	0	0	0	0	0
SP_PIR_KEYWORDS	mitochondrion	1.28643e-05	TRNT1	1	1	1	0	0	0	0	0	0	0	0	0
SP_PIR_KEYWORDS	mitochondrion	1.28643e-05	PET112L	-1	-1	0	0	-1	-1	0	0	0	0	0	0
SP_PIR_KEYWORDS	mitochondrion	1.28643e-05	USMG5	-1	-1	0	0	0	0	0	0	0	0	0	0
SP_PIR_KEYWORDS	mitochondrion	1.28643e-05	MTRF1	1	0	1	0	0	0	0	0	0	0	0	0
SP_PIR_KEYWORDS	mitochondrion	1.28643e-05	ATP5K	-1	-1	0	0	-1	-1	0	0	0	0	0	0
SP_PIR_KEYWORDS	acetylation	1.52912e-05	ATP5E	-1	-1	0	0	-1	0	0	0	0	0	0	0
SP_PIR_KEYWORDS	acetylation	1.52912e-05	HDLBP	1	0	1	0	0	0	0	0	0	0	0	0
SP_PIR_KEYWORDS	acetylation	1.52912e-05	ACADSB	-1	-1	0	0	-1	0	0	0	0	0	0	0
SP_PIR_KEYWORDS	acetylation	1.52912e-05	EEF1B2	1	1	0	0	0	0	0	0	0	0	0	0
SP_PIR_KEYWORDS	acetylation	1.52912e-05	CPT2	-1	-1	0	0	0	0	0	0	0	0	0	0
SP_PIR_KEYWORDS	acetylation	1.52912e-05	NDUFB9	-1	-1	0	0	-1	0	0	0	0	0	0	0
SP_PIR_KEYWORDS	acetylation	1.52912e-05	NT5C3L	1	1	0	0	0	0	0	0	0	0	0	0
SP_PIR_KEYWORDS	acetylation	1.52912e-05	PTTG1	-1	-1	0	0	-1	0	0	0	0	0	-1	0
SP_PIR_KEYWORDS	acetylation	1.52912e-05	SART3	-1	-1	0	0	0	0	0	0	0	0	0	0
SP_PIR_KEYWORDS	acetylation	1.52912e-05	PDAP1	-1	-1	0	0	-1	0	0	0	0	0	0	0
SP_PIR_KEYWORDS	acetylation	1.52912e-05	HIST2H2AA1	-1	-1	0	0	0	0	0	0	0	0	0	0
SP_PIR_KEYWORDS	acetylation	1.52912e-05	PET112L	-1	-1	0	0	-1	-1	0	0	0	0	0	0
SP_PIR_KEYWORDS	acetylation	1.52912e-05	FASN	-1	-1	0	0	0	0	0	0	0	0	0	0
SP_PIR_KEYWORDS	acetylation	1.52912e-05	ABCD3	1	0	1	0	1	0	0	0	0	0	0	0
SP_PIR_KEYWORDS	acetylation	1.52912e-05	ACTL6A	-1	-1	0	0	0	0	0	0	0	0	0	0
SP_PIR_KEYWORDS	acetylation	1.52912e-05	HSPA5	-1	-1	0	0	0	0	0	0	0	0	0	0
SP_PIR_KEYWORDS	acetylation	1.52912e-05	USP15	1	0	1	0	0	0	1	0	0	0	0	0
SP_PIR_KEYWORDS	acetylation	1.52912e-05	KPNB1	-1	-1	0	0	0	0	0	0	0	0	0	0
SP_PIR_KEYWORDS	acetylation	1.52912e-05	NUDC	1	1	0	0	0	0	0	0	0	0	0	0
SP_PIR_KEYWORDS	acetylation	1.52912e-05	2010305A19RIK	-1	-1	0	0	0	0	0	0	0	0	0	0
SP_PIR_KEYWORDS	acetylation	1.52912e-05	BRD2	-1	-1	0	0	-1	0	0	0	0	0	0	0
SP_PIR_KEYWORDS	acetylation	1.52912e-05	HIST1H2BG	-1	-1	0	0	-1	0	0	0	0	0	1	0
SP_PIR_KEYWORDS	acetylation	1.52912e-05	S100A10	-1	-1	0	0	-1	0	0	0	0	1	0	0
SP_PIR_KEYWORDS	acetylation	1.52912e-05	CRAT	1	0	1	0	0	0	1	0	0	0	0	0
SP_PIR_KEYWORDS	acetylation	1.52912e-05	RBBP7	1	0	1	0	1	0	0	0	0	0	0	0
SP_PIR_KEYWORDS	acetylation	1.52912e-05	YWHAE	-1	-1	0	0	0	0	0	0	0	0	0	0
SP_PIR_KEYWORDS	acetylation	1.52912e-05	TRNT1	1	1	1	0	0	0	0	0	0	0	0	0
SP_PIR_KEYWORDS	acetylation	1.52912e-05	MFN2	1	0	1	0	1	0	0	0	0	0	0	0
SP_PIR_KEYWORDS	acetylation	1.52912e-05	MNAT1	1	1	0	0	1	0	0	0	0	0	0	0
SP_PIR_KEYWORDS	acetylation	1.52912e-05	GLUL	-1	-1	0	0	0	0	0	0	0	0	0	0
SP_PIR_KEYWORDS	acetylation	1.52912e-05	USMG5	-1	-1	0	0	0	0	0	0	0	0	0	0
SP_PIR_KEYWORDS	mitochondrion inner membrane	0.000706238	ATP5E	-1	-1	0	0	-1	0	0	0	0	0	0	0
SP_PIR_KEYWORDS	mitochondrion inner membrane	0.000706238	NDUFB5	-1	-1	0	0	-1	0	0	0	0	0	0	0
SP_PIR_KEYWORDS	mitochondrion inner membrane	0.000706238	CPT2	-1	-1	0	0	0	0	0	0	0	0	0	0
SP_PIR_KEYWORDS	mitochondrion inner membrane	0.000706238	NDUFA6	-1	-1	0	0	-1	0	0	0	0	0	0	0
SP_PIR_KEYWORDS	mitochondrion inner membrane	0.000706238	NDUFB9	-1	-1	0	0	-1	0	0	0	0	0	0	0
SP_PIR_KEYWORDS	mitochondrion inner membrane	0.000706238	CRAT	1	0	1	0	0	0	1	0	0	0	0	0
SP_PIR_KEYWORDS	mitochondrion inner membrane	0.000706238	ATP5K	-1	-1	0	0	-1	-1	0	0	0	0	0	0
SP_PIR_KEYWORDS	transit peptide	0.00139835	MRPL40	1	1	0	0	1	0	0	0	0	0	0	0
SP_PIR_KEYWORDS	transit peptide	0.00139835	TRNT1	1	1	1	0	0	0	0	0	0	0	0	0
SP_PIR_KEYWORDS	transit peptide	0.00139835	PDK1	1	0	1	0	1	0	0	0	0	0	0	0
SP_PIR_KEYWORDS	transit peptide	0.00139835	PET112L	-1	-1	0	0	-1	-1	0	0	0	0	0	0
SP_PIR_KEYWORDS	transit peptide	0.00139835	ACADSB	-1	-1	0	0	-1	0	0	0	0	0	0	0
SP_PIR_KEYWORDS	transit peptide	0.00139835	NDUFB5	-1	-1	0	0	-1	0	0	0	0	0	0	0
SP_PIR_KEYWORDS	transit peptide	0.00139835	CPT2	-1	-1	0	0	0	0	0	0	0	0	0	0
SP_PIR_KEYWORDS	transit peptide	0.00139835	MTRF1	1	0	1	0	0	0	0	0	0	0	0	0
SP_PIR_KEYWORDS	transit peptide	0.00139835	MSRB2	1	1	0	0	1	0	0	0	0	0	0	0
SP_PIR_KEYWORDS	transit peptide	0.00139835	MRPL20	-1	-1	0	0	-1	0	0	0	0	0	0	0
SP_PIR_KEYWORDS	cytoplasm	0.00703862	CHKA	-1	-1	0	0	0	-1	0	0	0	0	0	0
SP_PIR_KEYWORDS	cytoplasm	0.00703862	HDLBP	1	0	1	0	0	0	0	0	0	0	0	0
SP_PIR_KEYWORDS	cytoplasm	0.00703862	RALGPS2	1	1	0	0	1	0	0	0	0	0	0	0
SP_PIR_KEYWORDS	cytoplasm	0.00703862	CNOT2	1	0	1	0	0	0	0	0	0	0	0	0
SP_PIR_KEYWORDS	cytoplasm	0.00703862	NT5C3L	1	1	0	0	0	0	0	0	0	0	0	0
SP_PIR_KEYWORDS	cytoplasm	0.00703862	PTTG1	-1	-1	0	0	-1	0	0	0	0	0	-1	0
SP_PIR_KEYWORDS	cytoplasm	0.00703862	SART3	-1	-1	0	0	0	0	0	0	0	0	0	0
SP_PIR_KEYWORDS	cytoplasm	0.00703862	FBF1	-1	-1	0	0	0	0	0	0	0	0	0	0
SP_PIR_KEYWORDS	cytoplasm	0.00703862	MYOT	1	0	1	0	1	0	0	0	0	0	0	0
SP_PIR_KEYWORDS	cytoplasm	0.00703862	SHB	-1	-1	0	0	0	0	0	0	0	0	0	0
SP_PIR_KEYWORDS	cytoplasm	0.00703862	COL4A3BP	-1	-1	0	0	0	0	0	0	0	0	0	0
SP_PIR_KEYWORDS	cytoplasm	0.00703862	NT5C3	1	1	0	0	1	0	0	0	0	0	0	0
SP_PIR_KEYWORDS	cytoplasm	0.00703862	FASN	-1	-1	0	0	0	0	0	0	0	0	0	0
SP_PIR_KEYWORDS	cytoplasm	0.00703862	SPG21	1	1	0	0	1	0	0	0	0	0	0	0
SP_PIR_KEYWORDS	cytoplasm	0.00703862	VPS35	1	1	0	0	1	0	0	0	0	0	0	0
SP_PIR_KEYWORDS	cytoplasm	0.00703862	KPNB1	-1	-1	0	0	0	0	0	0	0	0	0	0
SP_PIR_KEYWORDS	cytoplasm	0.00703862	CLINT1	1	0	1	0	1	0	0	0	0	0	0	0
SP_PIR_KEYWORDS	cytoplasm	0.00703862	NUDC	1	1	0	0	0	0	0	0	0	0	0	0
SP_PIR_KEYWORDS	cytoplasm	0.00703862	YWHAE	-1	-1	0	0	0	0	0	0	0	0	0	0
SP_PIR_KEYWORDS	cytoplasm	0.00703862	ATF4	-1	-1	0	0	-1	0	0	0	0	0	0	0
SP_PIR_KEYWORDS	cytoplasm	0.00703862	GLUL	-1	-1	0	0	0	0	0	0	0	0	0	0
SP_PIR_KEYWORDS	cytoplasm	0.00703862	PLEKHA8	-1	-1	0	0	-1	0	0	0	0	0	0	0
SP_PIR_KEYWORDS	cytoplasm	0.00703862	INVS	-1	-1	0	0	0	0	0	0	0	0	0	0
SP_PIR_KEYWORDS	cytoplasm	0.00703862	BNIP2	1	0	1	0	1	0	1	0	0	0	0	0
SP_PIR_KEYWORDS	cytoplasm	0.00703862	PNRC2	1	0	1	0	1	0	0	0	0	0	0	0
SP_PIR_KEYWORDS	cytoplasm	0.00703862	AS3MT	1	0	1	0	0	0	0	0	0	0	0	0
SP_PIR_KEYWORDS	cytoplasm	0.00703862	TGFBRAP1	-1	-1	0	0	0	0	0	0	0	0	0	0
SP_PIR_KEYWORDS	cytoplasm	0.00703862	ID3	-1	-1	0	0	-1	0	0	0	0	0	0	0
SP_PIR_KEYWORDS	cytoplasm	0.00703862	DNAJB6	1	0	1	0	0	0	0	0	0	0	0	0
SP_PIR_KEYWORDS	lipid metabolism	0.0082349	ACADSB	-1	-1	0	0	-1	0	0	0	0	0	0	0
SP_PIR_KEYWORDS	lipid metabolism	0.0082349	HDLBP	1	0	1	0	0	0	0	0	0	0	0	0
SP_PIR_KEYWORDS	lipid metabolism	0.0082349	CPT2	-1	-1	0	0	0	0	0	0	0	0	0	0
SP_PIR_KEYWORDS	lipid metabolism	0.0082349	UGCG	1	1	0	0	0	0	0	0	0	0	0	0
SP_PIR_KEYWORDS	lipid metabolism	0.0082349	CRAT	1	0	1	0	0	0	1	0	0	0	0	0
SP_PIR_KEYWORDS	transport	0.00912598	ATP5E	-1	-1	0	0	-1	0	0	0	0	0	0	0
SP_PIR_KEYWORDS	transport	0.00912598	HDLBP	1	0	1	0	0	0	0	0	0	0	0	0
SP_PIR_KEYWORDS	transport	0.00912598	CLCN3	-1	-1	0	0	0	0	0	0	0	0	0	0
SP_PIR_KEYWORDS	transport	0.00912598	NDUFB5	-1	-1	0	0	-1	0	0	0	0	0	0	0
SP_PIR_KEYWORDS	transport	0.00912598	SLC44A2	1	0	1	0	0	0	1	0	0	0	0	0
SP_PIR_KEYWORDS	transport	0.00912598	CPT2	-1	-1	0	0	0	0	0	0	0	0	0	0
SP_PIR_KEYWORDS	transport	0.00912598	NDUFB9	-1	-1	0	0	-1	0	0	0	0	0	0	0
SP_PIR_KEYWORDS	transport	0.00912598	NDUFA6	-1	-1	0	0	-1	0	0	0	0	0	0	0
SP_PIR_KEYWORDS	transport	0.00912598	CRAT	1	0	1	0	0	0	1	0	0	0	0	0
SP_PIR_KEYWORDS	transport	0.00912598	RAB7	1	0	1	0	0	0	1	0	0	0	0	0
SP_PIR_KEYWORDS	transport	0.00912598	TOM1L1	1	0	1	0	0	0	0	0	0	0	0	0
SP_PIR_KEYWORDS	transport	0.00912598	PLEKHA8	-1	-1	0	0	-1	0	0	0	0	0	0	0
SP_PIR_KEYWORDS	transport	0.00912598	SLC30A1	1	0	1	0	0	0	0	0	0	0	0	0
SP_PIR_KEYWORDS	transport	0.00912598	COL4A3BP	-1	-1	0	0	0	0	0	0	0	0	0	0
SP_PIR_KEYWORDS	transport	0.00912598	ABCD3	1	0	1	0	1	0	0	0	0	0	0	0
SP_PIR_KEYWORDS	transport	0.00912598	VPS35	1	1	0	0	1	0	0	0	0	0	0	0
SP_PIR_KEYWORDS	transport	0.00912598	KPNB1	-1	-1	0	0	0	0	0	0	0	0	0	0
SP_PIR_KEYWORDS	transport	0.00912598	ATP5K	-1	-1	0	0	-1	-1	0	0	0	0	0	0
SP_PIR_KEYWORDS	endosome	0.0286056	LAMP2	1	0	1	0	1	0	1	0	0	0	0	0
SP_PIR_KEYWORDS	endosome	0.0286056	CLCN3	-1	-1	0	0	0	0	0	0	0	0	0	0
SP_PIR_KEYWORDS	endosome	0.0286056	STARD3NL	1	1	0	0	0	0	0	0	0	0	0	0
SP_PIR_KEYWORDS	endosome	0.0286056	TOM1L1	1	0	1	0	0	0	0	0	0	0	0	0
SP_PIR_KEYWORDS	endosome	0.0286056	RAB7	1	0	1	0	0	0	1	0	0	0	0	0
SP_PIR_KEYWORDS	phosphoprotein	0.0375773	SLC7A6OS	-1	-1	0	0	-1	0	0	0	0	0	0	0
SP_PIR_KEYWORDS	phosphoprotein	0.0375773	HDLBP	1	0	1	0	0	0	0	0	0	0	0	0
SP_PIR_KEYWORDS	phosphoprotein	0.0375773	RALGPS2	1	1	0	0	1	0	0	0	0	0	0	0
SP_PIR_KEYWORDS	phosphoprotein	0.0375773	EEF1B2	1	1	0	0	0	0	0	0	0	0	0	0
SP_PIR_KEYWORDS	phosphoprotein	0.0375773	STARD3NL	1	1	0	0	0	0	0	0	0	0	0	0
SP_PIR_KEYWORDS	phosphoprotein	0.0375773	ENPP1	1	0	1	0	0	0	0	0	0	0	0	0
SP_PIR_KEYWORDS	phosphoprotein	0.0375773	NDUFB9	-1	-1	0	0	-1	0	0	0	0	0	0	0
SP_PIR_KEYWORDS	phosphoprotein	0.0375773	ARID4B	-1	-1	0	0	-1	0	0	0	0	0	0	0
SP_PIR_KEYWORDS	phosphoprotein	0.0375773	MYBPC3	-1	-1	0	0	-1	0	0	0	0	0	0	0
SP_PIR_KEYWORDS	phosphoprotein	0.0375773	LRBA	1	0	1	0	1	0	0	0	0	0	0	0
SP_PIR_KEYWORDS	phosphoprotein	0.0375773	CNOT2	1	0	1	0	0	0	0	0	0	0	0	0
SP_PIR_KEYWORDS	phosphoprotein	0.0375773	PTTG1	-1	-1	0	0	-1	0	0	0	0	0	-1	0
SP_PIR_KEYWORDS	phosphoprotein	0.0375773	SART3	-1	-1	0	0	0	0	0	0	0	0	0	0
SP_PIR_KEYWORDS	phosphoprotein	0.0375773	FBF1	-1	-1	0	0	0	0	0	0	0	0	0	0
SP_PIR_KEYWORDS	phosphoprotein	0.0375773	PDAP1	-1	-1	0	0	-1	0	0	0	0	0	0	0
SP_PIR_KEYWORDS	phosphoprotein	0.0375773	RAB7	1	0	1	0	0	0	1	0	0	0	0	0
SP_PIR_KEYWORDS	phosphoprotein	0.0375773	HIST2H2AA1	-1	-1	0	0	0	0	0	0	0	0	0	0
SP_PIR_KEYWORDS	phosphoprotein	0.0375773	SHB	-1	-1	0	0	0	0	0	0	0	0	0	0
SP_PIR_KEYWORDS	phosphoprotein	0.0375773	SLC30A1	1	0	1	0	0	0	0	0	0	0	0	0
SP_PIR_KEYWORDS	phosphoprotein	0.0375773	COL4A3BP	-1	-1	0	0	0	0	0	0	0	0	0	0
SP_PIR_KEYWORDS	phosphoprotein	0.0375773	FASN	-1	-1	0	0	0	0	0	0	0	0	0	0
SP_PIR_KEYWORDS	phosphoprotein	0.0375773	SPG21	1	1	0	0	1	0	0	0	0	0	0	0
SP_PIR_KEYWORDS	phosphoprotein	0.0375773	ABCD3	1	0	1	0	1	0	0	0	0	0	0	0
SP_PIR_KEYWORDS	phosphoprotein	0.0375773	VPS35	1	1	0	0	1	0	0	0	0	0	0	0
SP_PIR_KEYWORDS	phosphoprotein	0.0375773	ACTL6A	-1	-1	0	0	0	0	0	0	0	0	0	0
SP_PIR_KEYWORDS	phosphoprotein	0.0375773	HSPA5	-1	-1	0	0	0	0	0	0	0	0	0	0
SP_PIR_KEYWORDS	phosphoprotein	0.0375773	2310021P13RIK	-1	-1	0	0	0	0	0	0	0	0	0	0
SP_PIR_KEYWORDS	phosphoprotein	0.0375773	USP15	1	0	1	0	0	0	1	0	0	0	0	0
SP_PIR_KEYWORDS	phosphoprotein	0.0375773	KPNB1	-1	-1	0	0	0	0	0	0	0	0	0	0
SP_PIR_KEYWORDS	phosphoprotein	0.0375773	CLINT1	1	0	1	0	1	0	0	0	0	0	0	0
SP_PIR_KEYWORDS	phosphoprotein	0.0375773	ATP5K	-1	-1	0	0	-1	-1	0	0	0	0	0	0
SP_PIR_KEYWORDS	phosphoprotein	0.0375773	NUDC	1	1	0	0	0	0	0	0	0	0	0	0
SP_PIR_KEYWORDS	phosphoprotein	0.0375773	BRD2	-1	-1	0	0	-1	0	0	0	0	0	0	0
SP_PIR_KEYWORDS	fatty acid metabolism	0.0492436	ACADSB	-1	-1	0	0	-1	0	0	0	0	0	0	0
SP_PIR_KEYWORDS	fatty acid metabolism	0.0492436	CPT2	-1	-1	0	0	0	0	0	0	0	0	0	0
SP_PIR_KEYWORDS	fatty acid metabolism	0.0492436	CRAT	1	0	1	0	0	0	1	0	0	0	0	0
SP_PIR_KEYWORDS	alternative splicing	0.0495286	CHKA	-1	-1	0	0	0	-1	0	0	0	0	0	0
SP_PIR_KEYWORDS	alternative splicing	0.0495286	RALGPS2	1	1	0	0	1	0	0	0	0	0	0	0
SP_PIR_KEYWORDS	alternative splicing	0.0495286	CLCN3	-1	-1	0	0	0	0	0	0	0	0	0	0
SP_PIR_KEYWORDS	alternative splicing	0.0495286	SLC44A2	1	0	1	0	0	0	1	0	0	0	0	0
SP_PIR_KEYWORDS	alternative splicing	0.0495286	ENPP1	1	0	1	0	0	0	0	0	0	0	0	0
SP_PIR_KEYWORDS	alternative splicing	0.0495286	ARID4B	-1	-1	0	0	-1	0	0	0	0	0	0	0
SP_PIR_KEYWORDS	alternative splicing	0.0495286	PCDHA5	-1	-1	0	0	0	0	0	0	0	0	0	0
SP_PIR_KEYWORDS	alternative splicing	0.0495286	LRBA	1	0	1	0	1	0	0	0	0	0	0	0
SP_PIR_KEYWORDS	alternative splicing	0.0495286	CNOT2	1	0	1	0	0	0	0	0	0	0	0	0
SP_PIR_KEYWORDS	alternative splicing	0.0495286	NT5C3L	1	1	0	0	0	0	0	0	0	0	0	0
SP_PIR_KEYWORDS	alternative splicing	0.0495286	PTTG1	-1	-1	0	0	-1	0	0	0	0	0	-1	0
SP_PIR_KEYWORDS	alternative splicing	0.0495286	SART3	-1	-1	0	0	0	0	0	0	0	0	0	0
SP_PIR_KEYWORDS	alternative splicing	0.0495286	FBF1	-1	-1	0	0	0	0	0	0	0	0	0	0
SP_PIR_KEYWORDS	alternative splicing	0.0495286	SHB	-1	-1	0	0	0	0	0	0	0	0	0	0
SP_PIR_KEYWORDS	alternative splicing	0.0495286	NT5C3	1	1	0	0	1	0	0	0	0	0	0	0
SP_PIR_KEYWORDS	alternative splicing	0.0495286	ACTR5	-1	-1	0	0	0	0	0	0	0	0	0	0
SP_PIR_KEYWORDS	alternative splicing	0.0495286	COL4A3BP	-1	-1	0	0	0	0	0	0	0	0	0	0
SP_PIR_KEYWORDS	alternative splicing	0.0495286	CDADC1	1	0	1	0	0	0	0	0	0	0	0	0
SP_PIR_KEYWORDS	alternative splicing	0.0495286	SPG21	1	1	0	0	1	0	0	0	0	0	0	0
SP_PIR_KEYWORDS	alternative splicing	0.0495286	2310021P13RIK	-1	-1	0	0	0	0	0	0	0	0	0	0
SP_PIR_KEYWORDS	alternative splicing	0.0495286	CLINT1	1	0	1	0	1	0	0	0	0	0	0	0
SP_PIR_KEYWORDS	alternative splicing	0.0495286	USP15	1	0	1	0	0	0	1	0	0	0	0	0
SP_PIR_KEYWORDS	alternative splicing	0.0495286	PQLC1	-1	-1	0	0	0	0	0	0	0	0	0	0
SP_PIR_KEYWORDS	alternative splicing	0.0495286	CEACAM1	-1	-1	0	0	-1	0	0	0	0	-1	0	0
SP_PIR_KEYWORDS	alternative splicing	0.0495286	BRD2	-1	-1	0	0	-1	0	0	0	0	0	0	0
SP_PIR_KEYWORDS	alternative splicing	0.0495286	PIGX	1	1	0	0	1	0	0	0	0	-1	-1	0
SP_PIR_KEYWORDS	alternative splicing	0.0495286	TRNT1	1	1	1	0	0	0	0	0	0	0	0	0
SP_PIR_KEYWORDS	alternative splicing	0.0495286	MFN2	1	0	1	0	1	0	0	0	0	0	0	0
SP_PIR_KEYWORDS	alternative splicing	0.0495286	LAMP2	1	0	1	0	1	0	1	0	0	0	0	0
SP_PIR_KEYWORDS	alternative splicing	0.0495286	PLEKHA8	-1	-1	0	0	-1	0	0	0	0	0	0	0
SP_PIR_KEYWORDS	alternative splicing	0.0495286	INVS	-1	-1	0	0	0	0	0	0	0	0	0	0
SP_PIR_KEYWORDS	alternative splicing	0.0495286	TOM1L1	1	0	1	0	0	0	0	0	0	0	0	0
SP_PIR_KEYWORDS	alternative splicing	0.0495286	1110057K04RIK	1	0	1	0	0	0	1	0	0	0	0	0
SP_PIR_KEYWORDS	respiratory chain	0.0506964	NDUFB5	-1	-1	0	0	-1	0	0	0	0	0	0	0
SP_PIR_KEYWORDS	respiratory chain	0.0506964	NDUFA6	-1	-1	0	0	-1	0	0	0	0	0	0	0
SP_PIR_KEYWORDS	respiratory chain	0.0506964	NDUFB9	-1	-1	0	0	-1	0	0	0	0	0	0	0
SP_PIR_KEYWORDS	lysosome	0.0519304	LAMP2	1	0	1	0	1	0	1	0	0	0	0	0
SP_PIR_KEYWORDS	lysosome	0.0519304	LRBA	1	0	1	0	1	0	0	0	0	0	0	0
SP_PIR_KEYWORDS	lysosome	0.0519304	ASAH1	1	1	0	0	1	0	0	0	0	0	0	0
SP_PIR_KEYWORDS	lysosome	0.0519304	RAB7	1	0	1	0	0	0	1	0	0	0	0	0
SP_PIR_KEYWORDS	atp synthesis	0.0622582	ATP5E	-1	-1	0	0	-1	0	0	0	0	0	0	0
SP_PIR_KEYWORDS	atp synthesis	0.0622582	ATP5K	-1	-1	0	0	-1	-1	0	0	0	0	0	0
SP_PIR_KEYWORDS	coenzyme A	0.0839326	CPT2	-1	-1	0	0	0	0	0	0	0	0	0	0
SP_PIR_KEYWORDS	coenzyme A	0.0839326	ENPP1	1	0	1	0	0	0	0	0	0	0	0	0
SP_PIR_KEYWORDS	ubl conjugation	0.0856515	INVS	-1	-1	0	0	0	0	0	0	0	0	0	0
SP_PIR_KEYWORDS	ubl conjugation	0.0856515	HIST1H2BG	-1	-1	0	0	-1	0	0	0	0	0	1	0
SP_PIR_KEYWORDS	ubl conjugation	0.0856515	PTTG1	-1	-1	0	0	-1	0	0	0	0	0	-1	0
SP_PIR_KEYWORDS	ubl conjugation	0.0856515	ID3	-1	-1	0	0	-1	0	0	0	0	0	0	0
SP_PIR_KEYWORDS	ubl conjugation	0.0856515	RBBP7	1	0	1	0	1	0	0	0	0	0	0	0
SP_PIR_KEYWORDS	ubl conjugation	0.0856515	KPNB1	-1	-1	0	0	0	0	0	0	0	0	0	0
SP_PIR_KEYWORDS	ubl conjugation	0.0856515	HIST2H2AA1	-1	-1	0	0	0	0	0	0	0	0	0	0
SP_PIR_KEYWORDS	nucleotide-binding	0.0909229	PDK1	1	0	1	0	1	0	0	0	0	0	0	0
SP_PIR_KEYWORDS	nucleotide-binding	0.0909229	CHKA	-1	-1	0	0	0	-1	0	0	0	0	0	0
SP_PIR_KEYWORDS	nucleotide-binding	0.0909229	CLCN3	-1	-1	0	0	0	0	0	0	0	0	0	0
SP_PIR_KEYWORDS	nucleotide-binding	0.0909229	GTPBP10	1	0	1	0	1	0	0	0	0	0	0	0
SP_PIR_KEYWORDS	nucleotide-binding	0.0909229	NT5C3L	1	1	0	0	0	0	0	0	0	0	0	0
SP_PIR_KEYWORDS	nucleotide-binding	0.0909229	RAB7	1	0	1	0	0	0	1	0	0	0	0	0
SP_PIR_KEYWORDS	nucleotide-binding	0.0909229	MFN2	1	0	1	0	1	0	0	0	0	0	0	0
SP_PIR_KEYWORDS	nucleotide-binding	0.0909229	TRNT1	1	1	1	0	0	0	0	0	0	0	0	0
SP_PIR_KEYWORDS	nucleotide-binding	0.0909229	PET112L	-1	-1	0	0	-1	-1	0	0	0	0	0	0
SP_PIR_KEYWORDS	nucleotide-binding	0.0909229	GLUL	-1	-1	0	0	0	0	0	0	0	0	0	0
SP_PIR_KEYWORDS	nucleotide-binding	0.0909229	GSK3B	-1	-1	0	0	0	0	0	0	0	0	0	0
SP_PIR_KEYWORDS	nucleotide-binding	0.0909229	NT5C3	1	1	0	0	1	0	0	0	0	0	0	0
SP_PIR_KEYWORDS	nucleotide-binding	0.0909229	ABCD3	1	0	1	0	1	0	0	0	0	0	0	0
SP_PIR_KEYWORDS	nucleotide-binding	0.0909229	JAK2	1	1	0	0	1	0	0	0	0	0	0	0
SP_PIR_KEYWORDS	nucleotide-binding	0.0909229	HSPA5	-1	-1	0	0	0	0	0	0	0	0	0	0
SP_PIR_KEYWORDS	hydrolase	0.0958186	ATP5E	-1	-1	0	0	-1	0	0	0	0	0	0	0
SP_PIR_KEYWORDS	hydrolase	0.0958186	ENPP1	1	0	1	0	0	0	0	0	0	0	0	0
SP_PIR_KEYWORDS	hydrolase	0.0958186	EME1	-1	-1	0	0	0	-1	0	0	0	0	0	0
SP_PIR_KEYWORDS	hydrolase	0.0958186	NT5C3L	1	1	0	0	0	0	0	0	0	0	0	0
SP_PIR_KEYWORDS	hydrolase	0.0958186	ASAH1	1	1	0	0	1	0	0	0	0	0	0	0
SP_PIR_KEYWORDS	hydrolase	0.0958186	DNASE1L1	-1	-1	0	0	-1	0	0	0	0	0	0	0
SP_PIR_KEYWORDS	hydrolase	0.0958186	MFN2	1	0	1	0	1	0	0	0	0	0	0	0
SP_PIR_KEYWORDS	hydrolase	0.0958186	SMPDL3A	1	1	0	0	1	0	0	0	0	0	0	0
SP_PIR_KEYWORDS	hydrolase	0.0958186	NT5C3	1	1	0	0	1	0	0	0	0	0	0	0
SP_PIR_KEYWORDS	hydrolase	0.0958186	FASN	-1	-1	0	0	0	0	0	0	0	0	0	0
SP_PIR_KEYWORDS	hydrolase	0.0958186	CDADC1	1	0	1	0	0	0	0	0	0	0	0	0
SP_PIR_KEYWORDS	hydrolase	0.0958186	SPCS1	1	1	0	0	1	1	0	0	0	0	0	0
SP_PIR_KEYWORDS	hydrolase	0.0958186	USP15	1	0	1	0	0	0	1	0	0	0	0	0
SP_PIR_KEYWORDS	hydrolase	0.0958186	ATP5K	-1	-1	0	0	-1	-1	0	0	0	0	0	0
KEGG_PATHWAY	mmu00190:Oxidative phosphorylation	0.00618749	ATP5E	-1	-1	0	0	-1	0	0	0	0	0	0	0
KEGG_PATHWAY	mmu00190:Oxidative phosphorylation	0.00618749	NDUFB5	-1	-1	0	0	-1	0	0	0	0	0	0	0
KEGG_PATHWAY	mmu00190:Oxidative phosphorylation	0.00618749	NDUFA6	-1	-1	0	0	-1	0	0	0	0	0	0	0
KEGG_PATHWAY	mmu00190:Oxidative phosphorylation	0.00618749	NDUFB9	-1	-1	0	0	-1	0	0	0	0	0	0	0
KEGG_PATHWAY	mmu00190:Oxidative phosphorylation	0.00618749	ATP5K	-1	-1	0	0	-1	-1	0	0	0	0	0	0
KEGG_PATHWAY	mmu05010:Alzheimer's disease	0.019538	ATP5E	-1	-1	0	0	-1	0	0	0	0	0	0	0
KEGG_PATHWAY	mmu05010:Alzheimer's disease	0.019538	NDUFB5	-1	-1	0	0	-1	0	0	0	0	0	0	0
KEGG_PATHWAY	mmu05010:Alzheimer's disease	0.019538	NDUFA6	-1	-1	0	0	-1	0	0	0	0	0	0	0
KEGG_PATHWAY	mmu05010:Alzheimer's disease	0.019538	NDUFB9	-1	-1	0	0	-1	0	0	0	0	0	0	0
KEGG_PATHWAY	mmu05010:Alzheimer's disease	0.019538	GSK3B	-1	-1	0	0	0	0	0	0	0	0	0	0
KEGG_PATHWAY	mmu04722:Neurotrophin signaling pathway	0.037814	PDK1	1	0	1	0	1	0	0	0	0	0	0	0
KEGG_PATHWAY	mmu04722:Neurotrophin signaling pathway	0.037814	ATF4	-1	-1	0	0	-1	0	0	0	0	0	0	0
KEGG_PATHWAY	mmu04722:Neurotrophin signaling pathway	0.037814	GSK3B	-1	-1	0	0	0	0	0	0	0	0	0	0
KEGG_PATHWAY	mmu04722:Neurotrophin signaling pathway	0.037814	YWHAE	-1	-1	0	0	0	0	0	0	0	0	0	0
KEGG_PATHWAY	mmu05012:Parkinson's disease	0.0400481	ATP5E	-1	-1	0	0	-1	0	0	0	0	0	0	0
KEGG_PATHWAY	mmu05012:Parkinson's disease	0.0400481	NDUFB5	-1	-1	0	0	-1	0	0	0	0	0	0	0
KEGG_PATHWAY	mmu05012:Parkinson's disease	0.0400481	NDUFA6	-1	-1	0	0	-1	0	0	0	0	0	0	0
KEGG_PATHWAY	mmu05012:Parkinson's disease	0.0400481	NDUFB9	-1	-1	0	0	-1	0	0	0	0	0	0	0
KEGG_PATHWAY	mmu05016:Huntington's disease	0.0866472	ATP5E	-1	-1	0	0	-1	0	0	0	0	0	0	0
KEGG_PATHWAY	mmu05016:Huntington's disease	0.0866472	NDUFB5	-1	-1	0	0	-1	0	0	0	0	0	0	0
KEGG_PATHWAY	mmu05016:Huntington's disease	0.0866472	NDUFA6	-1	-1	0	0	-1	0	0	0	0	0	0	0
KEGG_PATHWAY	mmu05016:Huntington's disease	0.0866472	NDUFB9	-1	-1	0	0	-1	0	0	0	0	0	0	0
GOTERM_BP_FAT	GO:0006886~intracellular protein transport	0.00472452	MFN2	1	0	1	0	1	0	0	0	0	0	0	0
GOTERM_BP_FAT	GO:0006886~intracellular protein transport	0.00472452	TOM1L1	1	0	1	0	0	0	0	0	0	0	0	0
GOTERM_BP_FAT	GO:0006886~intracellular protein transport	0.00472452	GSK3B	-1	-1	0	0	0	0	0	0	0	0	0	0
GOTERM_BP_FAT	GO:0006886~intracellular protein transport	0.00472452	JAK2	1	1	0	0	1	0	0	0	0	0	0	0
GOTERM_BP_FAT	GO:0006886~intracellular protein transport	0.00472452	KPNB1	-1	-1	0	0	0	0	0	0	0	0	0	0
GOTERM_BP_FAT	GO:0006886~intracellular protein transport	0.00472452	YWHAE	-1	-1	0	0	0	0	0	0	0	0	0	0
GOTERM_BP_FAT	GO:0006886~intracellular protein transport	0.00472452	RAB7	1	0	1	0	0	0	1	0	0	0	0	0
GOTERM_BP_FAT	GO:0006605~protein targeting	0.00684229	MFN2	1	0	1	0	1	0	0	0	0	0	0	0
GOTERM_BP_FAT	GO:0006605~protein targeting	0.00684229	GSK3B	-1	-1	0	0	0	0	0	0	0	0	0	0
GOTERM_BP_FAT	GO:0006605~protein targeting	0.00684229	JAK2	1	1	0	0	1	0	0	0	0	0	0	0
GOTERM_BP_FAT	GO:0006605~protein targeting	0.00684229	KPNB1	-1	-1	0	0	0	0	0	0	0	0	0	0
GOTERM_BP_FAT	GO:0006605~protein targeting	0.00684229	YWHAE	-1	-1	0	0	0	0	0	0	0	0	0	0
GOTERM_BP_FAT	GO:0034613~cellular protein localization	0.00692603	MFN2	1	0	1	0	1	0	0	0	0	0	0	0
GOTERM_BP_FAT	GO:0034613~cellular protein localization	0.00692603	TOM1L1	1	0	1	0	0	0	0	0	0	0	0	0
GOTERM_BP_FAT	GO:0034613~cellular protein localization	0.00692603	GSK3B	-1	-1	0	0	0	0	0	0	0	0	0	0
GOTERM_BP_FAT	GO:0034613~cellular protein localization	0.00692603	JAK2	1	1	0	0	1	0	0	0	0	0	0	0
GOTERM_BP_FAT	GO:0034613~cellular protein localization	0.00692603	KPNB1	-1	-1	0	0	0	0	0	0	0	0	0	0
GOTERM_BP_FAT	GO:0034613~cellular protein localization	0.00692603	YWHAE	-1	-1	0	0	0	0	0	0	0	0	0	0
GOTERM_BP_FAT	GO:0034613~cellular protein localization	0.00692603	RAB7	1	0	1	0	0	0	1	0	0	0	0	0
GOTERM_BP_FAT	GO:0070727~cellular macromolecule localization	0.00714752	MFN2	1	0	1	0	1	0	0	0	0	0	0	0
GOTERM_BP_FAT	GO:0070727~cellular macromolecule localization	0.00714752	TOM1L1	1	0	1	0	0	0	0	0	0	0	0	0
GOTERM_BP_FAT	GO:0070727~cellular macromolecule localization	0.00714752	GSK3B	-1	-1	0	0	0	0	0	0	0	0	0	0
GOTERM_BP_FAT	GO:0070727~cellular macromolecule localization	0.00714752	JAK2	1	1	0	0	1	0	0	0	0	0	0	0
GOTERM_BP_FAT	GO:0070727~cellular macromolecule localization	0.00714752	KPNB1	-1	-1	0	0	0	0	0	0	0	0	0	0
GOTERM_BP_FAT	GO:0070727~cellular macromolecule localization	0.00714752	YWHAE	-1	-1	0	0	0	0	0	0	0	0	0	0
GOTERM_BP_FAT	GO:0070727~cellular macromolecule localization	0.00714752	RAB7	1	0	1	0	0	0	1	0	0	0	0	0
GOTERM_BP_FAT	GO:0034976~response to endoplasmic reticulum stress	0.00943321	COL4A3BP	-1	-1	0	0	0	0	0	0	0	0	0	0
GOTERM_BP_FAT	GO:0034976~response to endoplasmic reticulum stress	0.00943321	GSK3B	-1	-1	0	0	0	0	0	0	0	0	0	0
GOTERM_BP_FAT	GO:0034976~response to endoplasmic reticulum stress	0.00943321	HSPA5	-1	-1	0	0	0	0	0	0	0	0	0	0
GOTERM_BP_FAT	GO:0046907~intracellular transport	0.0109796	MFN2	1	0	1	0	1	0	0	0	0	0	0	0
GOTERM_BP_FAT	GO:0046907~intracellular transport	0.0109796	TOM1L1	1	0	1	0	0	0	0	0	0	0	0	0
GOTERM_BP_FAT	GO:0046907~intracellular transport	0.0109796	GSK3B	-1	-1	0	0	0	0	0	0	0	0	0	0
GOTERM_BP_FAT	GO:0046907~intracellular transport	0.0109796	LRBA	1	0	1	0	1	0	0	0	0	0	0	0
GOTERM_BP_FAT	GO:0046907~intracellular transport	0.0109796	JAK2	1	1	0	0	1	0	0	0	0	0	0	0
GOTERM_BP_FAT	GO:0046907~intracellular transport	0.0109796	KPNB1	-1	-1	0	0	0	0	0	0	0	0	0	0
GOTERM_BP_FAT	GO:0046907~intracellular transport	0.0109796	YWHAE	-1	-1	0	0	0	0	0	0	0	0	0	0
GOTERM_BP_FAT	GO:0046907~intracellular transport	0.0109796	RAB7	1	0	1	0	0	0	1	0	0	0	0	0
GOTERM_BP_FAT	GO:0008104~protein localization	0.0260799	MFN2	1	0	1	0	1	0	0	0	0	0	0	0
GOTERM_BP_FAT	GO:0008104~protein localization	0.0260799	PLEKHA8	-1	-1	0	0	-1	0	0	0	0	0	0	0
GOTERM_BP_FAT	GO:0008104~protein localization	0.0260799	TOM1L1	1	0	1	0	0	0	0	0	0	0	0	0
GOTERM_BP_FAT	GO:0008104~protein localization	0.0260799	GSK3B	-1	-1	0	0	0	0	0	0	0	0	0	0
GOTERM_BP_FAT	GO:0008104~protein localization	0.0260799	LRBA	1	0	1	0	1	0	0	0	0	0	0	0
GOTERM_BP_FAT	GO:0008104~protein localization	0.0260799	VPS35	1	1	0	0	1	0	0	0	0	0	0	0
GOTERM_BP_FAT	GO:0008104~protein localization	0.0260799	JAK2	1	1	0	0	1	0	0	0	0	0	0	0
GOTERM_BP_FAT	GO:0008104~protein localization	0.0260799	KPNB1	-1	-1	0	0	0	0	0	0	0	0	0	0
GOTERM_BP_FAT	GO:0008104~protein localization	0.0260799	YWHAE	-1	-1	0	0	0	0	0	0	0	0	0	0
GOTERM_BP_FAT	GO:0008104~protein localization	0.0260799	RAB7	1	0	1	0	0	0	1	0	0	0	0	0
GOTERM_BP_FAT	GO:0046474~glycerophospholipid biosynthetic process	0.0279342	CHKA	-1	-1	0	0	0	-1	0	0	0	0	0	0
GOTERM_BP_FAT	GO:0046474~glycerophospholipid biosynthetic process	0.0279342	PIGX	1	1	0	0	1	0	0	0	0	-1	-1	0
GOTERM_BP_FAT	GO:0046474~glycerophospholipid biosynthetic process	0.0279342	PIGP	1	1	0	0	1	0	0	0	0	1	0	0
GOTERM_BP_FAT	GO:0015031~protein transport	0.0306404	MFN2	1	0	1	0	1	0	0	0	0	0	0	0
GOTERM_BP_FAT	GO:0015031~protein transport	0.0306404	PLEKHA8	-1	-1	0	0	-1	0	0	0	0	0	0	0
GOTERM_BP_FAT	GO:0015031~protein transport	0.0306404	TOM1L1	1	0	1	0	0	0	0	0	0	0	0	0
GOTERM_BP_FAT	GO:0015031~protein transport	0.0306404	GSK3B	-1	-1	0	0	0	0	0	0	0	0	0	0
GOTERM_BP_FAT	GO:0015031~protein transport	0.0306404	VPS35	1	1	0	0	1	0	0	0	0	0	0	0
GOTERM_BP_FAT	GO:0015031~protein transport	0.0306404	JAK2	1	1	0	0	1	0	0	0	0	0	0	0
GOTERM_BP_FAT	GO:0015031~protein transport	0.0306404	KPNB1	-1	-1	0	0	0	0	0	0	0	0	0	0
GOTERM_BP_FAT	GO:0015031~protein transport	0.0306404	YWHAE	-1	-1	0	0	0	0	0	0	0	0	0	0
GOTERM_BP_FAT	GO:0015031~protein transport	0.0306404	RAB7	1	0	1	0	0	0	1	0	0	0	0	0
GOTERM_BP_FAT	GO:0045184~establishment of protein localization	0.0318619	MFN2	1	0	1	0	1	0	0	0	0	0	0	0
GOTERM_BP_FAT	GO:0045184~establishment of protein localization	0.0318619	PLEKHA8	-1	-1	0	0	-1	0	0	0	0	0	0	0
GOTERM_BP_FAT	GO:0045184~establishment of protein localization	0.0318619	TOM1L1	1	0	1	0	0	0	0	0	0	0	0	0
GOTERM_BP_FAT	GO:0045184~establishment of protein localization	0.0318619	GSK3B	-1	-1	0	0	0	0	0	0	0	0	0	0
GOTERM_BP_FAT	GO:0045184~establishment of protein localization	0.0318619	VPS35	1	1	0	0	1	0	0	0	0	0	0	0
GOTERM_BP_FAT	GO:0045184~establishment of protein localization	0.0318619	JAK2	1	1	0	0	1	0	0	0	0	0	0	0
GOTERM_BP_FAT	GO:0045184~establishment of protein localization	0.0318619	KPNB1	-1	-1	0	0	0	0	0	0	0	0	0	0
GOTERM_BP_FAT	GO:0045184~establishment of protein localization	0.0318619	YWHAE	-1	-1	0	0	0	0	0	0	0	0	0	0
GOTERM_BP_FAT	GO:0045184~establishment of protein localization	0.0318619	RAB7	1	0	1	0	0	0	1	0	0	0	0	0
GOTERM_BP_FAT	GO:0045017~glycerolipid biosynthetic process	0.042722	CHKA	-1	-1	0	0	0	-1	0	0	0	0	0	0
GOTERM_BP_FAT	GO:0045017~glycerolipid biosynthetic process	0.042722	PIGX	1	1	0	0	1	0	0	0	0	-1	-1	0
GOTERM_BP_FAT	GO:0045017~glycerolipid biosynthetic process	0.042722	PIGP	1	1	0	0	1	0	0	0	0	1	0	0
GOTERM_BP_FAT	GO:0006983~ER overload response	0.0444563	GSK3B	-1	-1	0	0	0	0	0	0	0	0	0	0
GOTERM_BP_FAT	GO:0006983~ER overload response	0.0444563	HSPA5	-1	-1	0	0	0	0	0	0	0	0	0	0
GOTERM_BP_FAT	GO:0006665~sphingolipid metabolic process	0.0481748	SMPDL3A	1	1	0	0	1	0	0	0	0	0	0	0
GOTERM_BP_FAT	GO:0006665~sphingolipid metabolic process	0.0481748	COL4A3BP	-1	-1	0	0	0	0	0	0	0	0	0	0
GOTERM_BP_FAT	GO:0006665~sphingolipid metabolic process	0.0481748	UGCG	1	1	0	0	0	0	0	0	0	0	0	0
GOTERM_BP_FAT	GO:0034621~cellular macromolecular complex subunit organization	0.0502808	MTRF1	1	0	1	0	0	0	0	0	0	0	0	0
GOTERM_BP_FAT	GO:0034621~cellular macromolecular complex subunit organization	0.0502808	HIST1H2BG	-1	-1	0	0	-1	0	0	0	0	0	1	0
GOTERM_BP_FAT	GO:0034621~cellular macromolecular complex subunit organization	0.0502808	MYBPC3	-1	-1	0	0	-1	0	0	0	0	0	0	0
GOTERM_BP_FAT	GO:0034621~cellular macromolecular complex subunit organization	0.0502808	KPNB1	-1	-1	0	0	0	0	0	0	0	0	0	0
GOTERM_BP_FAT	GO:0034621~cellular macromolecular complex subunit organization	0.0502808	HIST2H2AA1	-1	-1	0	0	0	0	0	0	0	0	0	0
GOTERM_BP_FAT	GO:0006643~membrane lipid metabolic process	0.0509915	SMPDL3A	1	1	0	0	1	0	0	0	0	0	0	0
GOTERM_BP_FAT	GO:0006643~membrane lipid metabolic process	0.0509915	COL4A3BP	-1	-1	0	0	0	0	0	0	0	0	0	0
GOTERM_BP_FAT	GO:0006643~membrane lipid metabolic process	0.0509915	UGCG	1	1	0	0	0	0	0	0	0	0	0	0
GOTERM_BP_FAT	GO:0070584~mitochondrion morphogenesis	0.0552621	MFN2	1	0	1	0	1	0	0	0	0	0	0	0
GOTERM_BP_FAT	GO:0070584~mitochondrion morphogenesis	0.0552621	COL4A3BP	-1	-1	0	0	0	0	0	0	0	0	0	0
GOTERM_BP_FAT	GO:0006091~generation of precursor metabolites and energy	0.06069	ATP5E	-1	-1	0	0	-1	0	0	0	0	0	0	0
GOTERM_BP_FAT	GO:0006091~generation of precursor metabolites and energy	0.06069	NDUFB5	-1	-1	0	0	-1	0	0	0	0	0	0	0
GOTERM_BP_FAT	GO:0006091~generation of precursor metabolites and energy	0.06069	NDUFA6	-1	-1	0	0	-1	0	0	0	0	0	0	0
GOTERM_BP_FAT	GO:0006091~generation of precursor metabolites and energy	0.06069	NDUFB9	-1	-1	0	0	-1	0	0	0	0	0	0	0
GOTERM_BP_FAT	GO:0006091~generation of precursor metabolites and energy	0.06069	ATP5K	-1	-1	0	0	-1	-1	0	0	0	0	0	0
GOTERM_BP_FAT	GO:0006644~phospholipid metabolic process	0.0651874	CHKA	-1	-1	0	0	0	-1	0	0	0	0	0	0
GOTERM_BP_FAT	GO:0006644~phospholipid metabolic process	0.0651874	PIGX	1	1	0	0	1	0	0	0	0	-1	-1	0
GOTERM_BP_FAT	GO:0006644~phospholipid metabolic process	0.0651874	SMPDL3A	1	1	0	0	1	0	0	0	0	0	0	0
GOTERM_BP_FAT	GO:0006644~phospholipid metabolic process	0.0651874	PIGP	1	1	0	0	1	0	0	0	0	1	0	0
GOTERM_BP_FAT	GO:0019637~organophosphate metabolic process	0.0780822	CHKA	-1	-1	0	0	0	-1	0	0	0	0	0	0
GOTERM_BP_FAT	GO:0019637~organophosphate metabolic process	0.0780822	PIGX	1	1	0	0	1	0	0	0	0	-1	-1	0
GOTERM_BP_FAT	GO:0019637~organophosphate metabolic process	0.0780822	SMPDL3A	1	1	0	0	1	0	0	0	0	0	0	0
GOTERM_BP_FAT	GO:0019637~organophosphate metabolic process	0.0780822	PIGP	1	1	0	0	1	0	0	0	0	1	0	0
GOTERM_BP_FAT	GO:0008610~lipid biosynthetic process	0.0782859	CHKA	-1	-1	0	0	0	-1	0	0	0	0	0	0
GOTERM_BP_FAT	GO:0008610~lipid biosynthetic process	0.0782859	PIGX	1	1	0	0	1	0	0	0	0	-1	-1	0
GOTERM_BP_FAT	GO:0008610~lipid biosynthetic process	0.0782859	UGCG	1	1	0	0	0	0	0	0	0	0	0	0
GOTERM_BP_FAT	GO:0008610~lipid biosynthetic process	0.0782859	FASN	-1	-1	0	0	0	0	0	0	0	0	0	0
GOTERM_BP_FAT	GO:0008610~lipid biosynthetic process	0.0782859	PIGP	1	1	0	0	1	0	0	0	0	1	0	0
GOTERM_BP_FAT	GO:0017038~protein import	0.0787614	MFN2	1	0	1	0	1	0	0	0	0	0	0	0
GOTERM_BP_FAT	GO:0017038~protein import	0.0787614	JAK2	1	1	0	0	1	0	0	0	0	0	0	0
GOTERM_BP_FAT	GO:0017038~protein import	0.0787614	KPNB1	-1	-1	0	0	0	0	0	0	0	0	0	0
GOTERM_BP_FAT	GO:0051276~chromosome organization	0.0789401	HIST1H2BG	-1	-1	0	0	-1	0	0	0	0	0	1	0
GOTERM_BP_FAT	GO:0051276~chromosome organization	0.0789401	ARID4B	-1	-1	0	0	-1	0	0	0	0	0	0	0
GOTERM_BP_FAT	GO:0051276~chromosome organization	0.0789401	ACTL6A	-1	-1	0	0	0	0	0	0	0	0	0	0
GOTERM_BP_FAT	GO:0051276~chromosome organization	0.0789401	PTTG1	-1	-1	0	0	-1	0	0	0	0	0	-1	0
GOTERM_BP_FAT	GO:0051276~chromosome organization	0.0789401	RBBP7	1	0	1	0	1	0	0	0	0	0	0	0
GOTERM_BP_FAT	GO:0051276~chromosome organization	0.0789401	HIST2H2AA1	-1	-1	0	0	0	0	0	0	0	0	0	0
GOTERM_BP_FAT	GO:0033554~cellular response to stress	0.0789401	COL4A3BP	-1	-1	0	0	0	0	0	0	0	0	0	0
GOTERM_BP_FAT	GO:0033554~cellular response to stress	0.0789401	GSK3B	-1	-1	0	0	0	0	0	0	0	0	0	0
GOTERM_BP_FAT	GO:0033554~cellular response to stress	0.0789401	EME1	-1	-1	0	0	0	-1	0	0	0	0	0	0
GOTERM_BP_FAT	GO:0033554~cellular response to stress	0.0789401	HFE	1	1	0	0	1	0	0	0	0	0	0	0
GOTERM_BP_FAT	GO:0033554~cellular response to stress	0.0789401	PTTG1	-1	-1	0	0	-1	0	0	0	0	0	-1	0
GOTERM_BP_FAT	GO:0033554~cellular response to stress	0.0789401	HSPA5	-1	-1	0	0	0	0	0	0	0	0	0	0
GOTERM_BP_FAT	GO:0008654~phospholipid biosynthetic process	0.0804192	CHKA	-1	-1	0	0	0	-1	0	0	0	0	0	0
GOTERM_BP_FAT	GO:0008654~phospholipid biosynthetic process	0.0804192	PIGX	1	1	0	0	1	0	0	0	0	-1	-1	0
GOTERM_BP_FAT	GO:0008654~phospholipid biosynthetic process	0.0804192	PIGP	1	1	0	0	1	0	0	0	0	1	0	0
GOTERM_BP_FAT	GO:0006631~fatty acid metabolic process	0.0865331	ACADSB	-1	-1	0	0	-1	0	0	0	0	0	0	0
GOTERM_BP_FAT	GO:0006631~fatty acid metabolic process	0.0865331	CPT2	-1	-1	0	0	0	0	0	0	0	0	0	0
GOTERM_BP_FAT	GO:0006631~fatty acid metabolic process	0.0865331	FASN	-1	-1	0	0	0	0	0	0	0	0	0	0
GOTERM_BP_FAT	GO:0006631~fatty acid metabolic process	0.0865331	CRAT	1	0	1	0	0	0	1	0	0	0	0	0
GOTERM_BP_FAT	GO:0006650~glycerophospholipid metabolic process	0.0888681	CHKA	-1	-1	0	0	0	-1	0	0	0	0	0	0
GOTERM_BP_FAT	GO:0006650~glycerophospholipid metabolic process	0.0888681	PIGX	1	1	0	0	1	0	0	0	0	-1	-1	0
GOTERM_BP_FAT	GO:0006650~glycerophospholipid metabolic process	0.0888681	PIGP	1	1	0	0	1	0	0	0	0	1	0	0
BIOCARTA	m_prionPathway:Prion Pathway	0.0982385	HSPA5	-1	-1	0	0	0	0	0	0	0	0	0	0
BIOCARTA	m_prionPathway:Prion Pathway	0.0982385	DNAJB6	1	0	1	0	0	0	0	0	0	0	0	0

## Sheet: SDHR
category	term	EaseScore	Genes	SDHR_H	SDHR_L	SDHR_M	SDHR_F	SD_H	SD_L	SD_M	SD_F	HC_H	HC_L	HC_M	HC_F
SP_PIR_KEYWORDS	mitochondrion	8.52075e-05	MRPS35	1	1	0	0	1	0	0	0	0	0	0	0
SP_PIR_KEYWORDS	mitochondrion	8.52075e-05	MRPS26	1	1	0	0	1	0	1	0	0	0	0	0
SP_PIR_KEYWORDS	mitochondrion	8.52075e-05	OXA1L	0	1	1	0	0	0	0	0	0	0	0	0
SP_PIR_KEYWORDS	mitochondrion	8.52075e-05	ACADSB	-1	-1	0	0	-1	0	0	0	0	0	0	0
SP_PIR_KEYWORDS	mitochondrion	8.52075e-05	OPA1	1	0	1	0	0	0	1	0	0	0	0	0
SP_PIR_KEYWORDS	mitochondrion	8.52075e-05	MSTO1	1	1	0	0	0	1	0	0	0	0	0	0
SP_PIR_KEYWORDS	mitochondrion	8.52075e-05	ACADM	1	1	0	0	1	0	0	0	0	1	0	0
SP_PIR_KEYWORDS	mitochondrion	8.52075e-05	NDUFA8	1	0	0	-1	0	0	0	0	0	0	0	0
SP_PIR_KEYWORDS	mitochondrion	8.52075e-05	NDUFB9	-1	-1	0	0	-1	0	0	0	0	0	0	0
SP_PIR_KEYWORDS	mitochondrion	8.52075e-05	SUCLG1	1	1	0	0	1	0	0	0	0	1	0	0
SP_PIR_KEYWORDS	mitochondrion	8.52075e-05	HLCS	1	1	0	0	0	0	0	0	0	0	0	0
SP_PIR_KEYWORDS	mitochondrion	8.52075e-05	PRDX3	1	0	0	-1	1	0	0	0	0	0	0	0
SP_PIR_KEYWORDS	mitochondrion	8.52075e-05	MRRF	1	0	0	-1	1	0	0	0	0	0	0	0
SP_PIR_KEYWORDS	mitochondrion	8.52075e-05	BCL2L13	1	0	0	-1	1	0	0	0	0	0	0	0
SP_PIR_KEYWORDS	mitochondrion	8.52075e-05	TRNT1	1	0	1	0	0	0	0	0	0	0	0	0
SP_PIR_KEYWORDS	mitochondrion	8.52075e-05	MTRF1	1	1	1	0	0	0	0	0	0	0	0	0
SP_PIR_KEYWORDS	mitochondrion	8.52075e-05	MCCC1	-1	-1	0	-1	0	-1	0	0	0	0	-1	0
SP_PIR_KEYWORDS	mitochondrion	8.52075e-05	COQ10B	1	1	0	-1	1	0	0	0	0	0	0	0
SP_PIR_KEYWORDS	mitochondrion	8.52075e-05	MARS2	1	0	1	0	1	0	0	0	0	0	0	0
SP_PIR_KEYWORDS	mitochondrion	8.52075e-05	ACAD8	1	1	0	0	0	0	0	0	0	0	0	0
SP_PIR_KEYWORDS	mitochondrion	8.52075e-05	LRPPRC	1	0	1	0	0	0	1	0	0	0	0	0
SP_PIR_KEYWORDS	mitochondrion	8.52075e-05	ATP5K	-1	-1	0	0	-1	-1	0	0	0	0	0	0
SP_PIR_KEYWORDS	transit peptide	9.73201e-05	MRPS26	1	1	0	0	1	0	1	0	0	0	0	0
SP_PIR_KEYWORDS	transit peptide	9.73201e-05	MRPS35	1	1	0	0	1	0	0	0	0	0	0	0
SP_PIR_KEYWORDS	transit peptide	9.73201e-05	OXA1L	0	1	1	0	0	0	0	0	0	0	0	0
SP_PIR_KEYWORDS	transit peptide	9.73201e-05	ACADSB	-1	-1	0	0	-1	0	0	0	0	0	0	0
SP_PIR_KEYWORDS	transit peptide	9.73201e-05	ACADM	1	1	0	0	1	0	0	0	0	1	0	0
SP_PIR_KEYWORDS	transit peptide	9.73201e-05	OPA1	1	0	1	0	0	0	1	0	0	0	0	0
SP_PIR_KEYWORDS	transit peptide	9.73201e-05	SUCLG1	1	1	0	0	1	0	0	0	0	1	0	0
SP_PIR_KEYWORDS	transit peptide	9.73201e-05	PRDX3	1	0	0	-1	1	0	0	0	0	0	0	0
SP_PIR_KEYWORDS	transit peptide	9.73201e-05	MRRF	1	0	0	-1	1	0	0	0	0	0	0	0
SP_PIR_KEYWORDS	transit peptide	9.73201e-05	TRNT1	1	0	1	0	0	0	0	0	0	0	0	0
SP_PIR_KEYWORDS	transit peptide	9.73201e-05	MTRF1	1	1	1	0	0	0	0	0	0	0	0	0
SP_PIR_KEYWORDS	transit peptide	9.73201e-05	MCCC1	-1	-1	0	-1	0	-1	0	0	0	0	-1	0
SP_PIR_KEYWORDS	transit peptide	9.73201e-05	COQ10B	1	1	0	-1	1	0	0	0	0	0	0	0
SP_PIR_KEYWORDS	transit peptide	9.73201e-05	MARS2	1	0	1	0	1	0	0	0	0	0	0	0
SP_PIR_KEYWORDS	transit peptide	9.73201e-05	ACAD8	1	1	0	0	0	0	0	0	0	0	0	0
SP_PIR_KEYWORDS	transit peptide	9.73201e-05	LRPPRC	1	0	1	0	0	0	1	0	0	0	0	0
SP_PIR_KEYWORDS	acetylation	0.000120754	HDLBP	1	0	1	0	0	0	0	0	0	0	0	0
SP_PIR_KEYWORDS	acetylation	0.000120754	ACADSB	-1	-1	0	0	-1	0	0	0	0	0	0	0
SP_PIR_KEYWORDS	acetylation	0.000120754	POLR2E	1	0	1	0	0	0	0	0	0	0	0	0
SP_PIR_KEYWORDS	acetylation	0.000120754	NDUFB9	-1	-1	0	0	-1	0	0	0	0	0	0	0
SP_PIR_KEYWORDS	acetylation	0.000120754	SNX2	1	1	0	0	1	0	0	0	0	0	0	0
SP_PIR_KEYWORDS	acetylation	0.000120754	PRDX3	1	0	0	-1	1	0	0	0	0	0	0	0
SP_PIR_KEYWORDS	acetylation	0.000120754	PARN	1	1	0	0	0	0	0	0	0	0	0	0
SP_PIR_KEYWORDS	acetylation	0.000120754	RMND5A	1	0	1	0	0	0	1	0	0	0	0	0
SP_PIR_KEYWORDS	acetylation	0.000120754	IDH1	1	0	1	0	0	0	0	0	0	0	0	0
SP_PIR_KEYWORDS	acetylation	0.000120754	GNPAT	1	0	0	-1	1	0	0	0	0	0	0	0
SP_PIR_KEYWORDS	acetylation	0.000120754	PCMT1	1	0	1	-1	1	0	0	0	0	0	0	0
SP_PIR_KEYWORDS	acetylation	0.000120754	GLO1	-1	-1	0	0	-1	0	0	0	0	0	0	0
SP_PIR_KEYWORDS	acetylation	0.000120754	PSMD5	1	0	1	0	1	0	0	0	0	0	0	0
SP_PIR_KEYWORDS	acetylation	0.000120754	HSPA5	-1	-1	0	0	0	0	0	0	0	0	0	0
SP_PIR_KEYWORDS	acetylation	0.000120754	GSTO1	1	1	0	0	1	0	0	0	0	0	0	0
SP_PIR_KEYWORDS	acetylation	0.000120754	KPNB1	-1	-1	0	0	0	0	0	0	0	0	0	0
SP_PIR_KEYWORDS	acetylation	0.000120754	NUDC	1	1	0	0	0	0	0	0	0	0	0	0
SP_PIR_KEYWORDS	acetylation	0.000120754	HIST1H4H	1	0	0	-1	1	0	0	0	0	0	0	0
SP_PIR_KEYWORDS	acetylation	0.000120754	BRP44	1	0	0	-1	1	0	0	0	0	0	0	0
SP_PIR_KEYWORDS	acetylation	0.000120754	PPP2R1A	1	1	0	0	1	0	0	0	0	0	0	0
SP_PIR_KEYWORDS	acetylation	0.000120754	OPA1	1	0	1	0	0	0	1	0	0	0	0	0
SP_PIR_KEYWORDS	acetylation	0.000120754	ACADM	1	1	0	0	1	0	0	0	0	1	0	0
SP_PIR_KEYWORDS	acetylation	0.000120754	GMDS	1	0	1	0	1	0	0	0	0	0	0	0
SP_PIR_KEYWORDS	acetylation	0.000120754	SUCLG1	1	1	0	0	1	0	0	0	0	1	0	0
SP_PIR_KEYWORDS	acetylation	0.000120754	EEF2	1	1	0	0	0	0	0	0	0	0	0	0
SP_PIR_KEYWORDS	acetylation	0.000120754	ARNTL	-1	-1	-1	0	0	0	0	0	0	0	0	0
SP_PIR_KEYWORDS	acetylation	0.000120754	MID1IP1	1	0	1	0	1	0	0	0	0	-1	0	0
SP_PIR_KEYWORDS	acetylation	0.000120754	RBBP7	1	0	1	0	1	0	0	0	0	0	0	0
SP_PIR_KEYWORDS	acetylation	0.000120754	RNASEH2B	1	1	0	0	0	0	0	0	0	0	0	0
SP_PIR_KEYWORDS	acetylation	0.000120754	PPP1CB	1	0	1	-1	1	0	0	0	0	0	0	0
SP_PIR_KEYWORDS	acetylation	0.000120754	ATP6V1C1	1	0	1	0	1	0	0	0	0	0	0	0
SP_PIR_KEYWORDS	acetylation	0.000120754	TRNT1	1	0	1	0	0	0	0	0	0	0	0	0
SP_PIR_KEYWORDS	acetylation	0.000120754	SLTM	-1	-1	0	0	0	0	0	0	0	0	0	0
SP_PIR_KEYWORDS	acetylation	0.000120754	PEX11B	1	1	0	0	1	0	0	0	0	0	0	0
SP_PIR_KEYWORDS	acetylation	0.000120754	2810422J05RIK	1	1	0	0	0	0	0	0	0	0	0	0
SP_PIR_KEYWORDS	acetylation	0.000120754	MNAT1	1	1	1	0	1	0	0	0	0	0	0	0
SP_PIR_KEYWORDS	acetylation	0.000120754	RAB18	1	1	0	0	1	0	0	0	0	0	0	0
SP_PIR_KEYWORDS	acetylation	0.000120754	PSME2	1	1	0	0	0	1	0	0	0	0	0	0
SP_PIR_KEYWORDS	acetylation	0.000120754	UBE2M	1	0	0	-1	1	0	0	0	0	0	0	0
SP_PIR_KEYWORDS	acetylation	0.000120754	GYG	1	0	0	-1	1	0	0	0	0	0	0	0
SP_PIR_KEYWORDS	acetylation	0.000120754	WDR1	1	1	0	0	0	0	0	0	0	0	0	0
SP_PIR_KEYWORDS	acetylation	0.000120754	LRPPRC	1	0	1	0	0	0	1	0	0	0	0	0
SP_PIR_KEYWORDS	acetylation	0.000120754	SUPT6H	-1	-1	0	0	0	0	0	0	0	-1	0	0
SP_PIR_KEYWORDS	acetylation	0.000120754	REPIN1	1	0	0	-1	0	0	0	0	0	0	0	0
SP_PIR_KEYWORDS	lysosome	0.000812879	LAMP2	1	0	1	0	1	0	1	0	0	0	0	0
SP_PIR_KEYWORDS	lysosome	0.000812879	LAPTM5	0	1	1	0	0	0	0	0	0	0	0	0
SP_PIR_KEYWORDS	lysosome	0.000812879	TMEM9	1	1	1	0	1	0	0	0	0	0	0	0
SP_PIR_KEYWORDS	lysosome	0.000812879	LGMN	1	1	0	0	1	0	0	0	0	0	0	0
SP_PIR_KEYWORDS	lysosome	0.000812879	CTSC	1	1	0	0	1	0	0	0	0	0	0	0
SP_PIR_KEYWORDS	lysosome	0.000812879	CTSA	1	1	0	0	1	0	0	0	0	0	0	0
SP_PIR_KEYWORDS	lysosome	0.000812879	ASAH1	1	1	0	0	1	0	0	0	0	0	0	0
SP_PIR_KEYWORDS	lysosome	0.000812879	RAB7	1	0	1	0	0	0	1	0	0	0	0	0
SP_PIR_KEYWORDS	biological rhythms	0.00130865	CRY2	1	1	0	0	0	0	0	0	0	0	0	0
SP_PIR_KEYWORDS	biological rhythms	0.00130865	DBP	1	1	0	0	1	0	1	0	0	0	0	0
SP_PIR_KEYWORDS	biological rhythms	0.00130865	PER3	0	1	1	0	0	0	0	0	0	0	0	0
SP_PIR_KEYWORDS	biological rhythms	0.00130865	NFIL3	-1	-1	0	0	0	0	0	0	0	0	0	0
SP_PIR_KEYWORDS	immune response	0.00330406	C1QA	0	1	1	0	0	0	0	0	0	0	0	0
SP_PIR_KEYWORDS	immune response	0.00330406	C1QB	0	1	1	0	0	0	0	0	0	0	0	0
SP_PIR_KEYWORDS	immune response	0.00330406	LOC641240	0	1	1	0	0	1	0	0	0	0	0	0
SP_PIR_KEYWORDS	immune response	0.00330406	H2-EB1	0	1	1	0	0	1	0	0	0	0	0	0
SP_PIR_KEYWORDS	immune response	0.00330406	H2-AA	0	1	1	0	0	0	0	0	0	0	0	0
SP_PIR_KEYWORDS	immune response	0.00330406	HFE	1	1	0	0	1	0	0	0	0	0	0	0
SP_PIR_KEYWORDS	immune response	0.00330406	C1QC	0	1	1	0	0	0	0	0	0	0	0	0
SP_PIR_KEYWORDS	immune response	0.00330406	CD74	0	1	1	0	0	1	0	0	0	0	0	0
SP_PIR_KEYWORDS	mhc ii	0.0056398	LOC641240	0	1	1	0	0	1	0	0	0	0	0	0
SP_PIR_KEYWORDS	mhc ii	0.0056398	H2-EB1	0	1	1	0	0	1	0	0	0	0	0	0
SP_PIR_KEYWORDS	mhc ii	0.0056398	H2-AA	0	1	1	0	0	0	0	0	0	0	0	0
SP_PIR_KEYWORDS	lipid metabolism	0.0142893	ACADSB	-1	-1	0	0	-1	0	0	0	0	0	0	0
SP_PIR_KEYWORDS	lipid metabolism	0.0142893	HDLBP	1	0	1	0	0	0	0	0	0	0	0	0
SP_PIR_KEYWORDS	lipid metabolism	0.0142893	ACADM	1	1	0	0	1	0	0	0	0	1	0	0
SP_PIR_KEYWORDS	lipid metabolism	0.0142893	INSIG2	1	-1	0	-1	1	0	0	0	0	0	0	0
SP_PIR_KEYWORDS	lipid metabolism	0.0142893	ABHD5	1	0	0	-1	1	0	0	0	0	0	0	0
SP_PIR_KEYWORDS	lipid metabolism	0.0142893	VLDLR	1	0	1	0	0	0	0	0	0	0	0	0
SP_PIR_KEYWORDS	protein biosynthesis	0.015571	2810422J05RIK	1	1	0	0	0	0	0	0	0	0	0	0
SP_PIR_KEYWORDS	protein biosynthesis	0.015571	MTRF1	1	1	1	0	0	0	0	0	0	0	0	0
SP_PIR_KEYWORDS	protein biosynthesis	0.015571	EIF5	1	0	1	0	1	0	0	0	0	0	0	0
SP_PIR_KEYWORDS	protein biosynthesis	0.015571	MARS2	1	0	1	0	1	0	0	0	0	0	0	0
SP_PIR_KEYWORDS	protein biosynthesis	0.015571	EEF2	1	1	0	0	0	0	0	0	0	0	0	0
SP_PIR_KEYWORDS	protein biosynthesis	0.015571	MRRF	1	0	0	-1	1	0	0	0	0	0	0	0
SP_PIR_KEYWORDS	gtp-binding	0.0174818	OPA1	1	0	1	0	0	0	1	0	0	0	0	0
SP_PIR_KEYWORDS	gtp-binding	0.0174818	RAB18	1	1	0	0	1	0	0	0	0	0	0	0
SP_PIR_KEYWORDS	gtp-binding	0.0174818	SUCLG1	1	1	0	0	1	0	0	0	0	1	0	0
SP_PIR_KEYWORDS	gtp-binding	0.0174818	EIF5	1	0	1	0	1	0	0	0	0	0	0	0
SP_PIR_KEYWORDS	gtp-binding	0.0174818	GTPBP10	1	0	1	0	1	0	0	0	0	0	0	0
SP_PIR_KEYWORDS	gtp-binding	0.0174818	RRAS	-1	1	1	0	0	0	0	0	0	0	0	0
SP_PIR_KEYWORDS	gtp-binding	0.0174818	EEF2	1	1	0	0	0	0	0	0	0	0	0	0
SP_PIR_KEYWORDS	gtp-binding	0.0174818	RHOD	1	1	0	0	0	0	0	0	0	0	0	0
SP_PIR_KEYWORDS	gtp-binding	0.0174818	RAB7	1	0	1	0	0	0	1	0	0	0	0	0
SP_PIR_KEYWORDS	proteasome	0.0189732	PSMB7	1	0	0	-1	1	0	0	0	0	0	0	0
SP_PIR_KEYWORDS	proteasome	0.0189732	PSME2	1	1	0	0	0	1	0	0	0	0	0	0
SP_PIR_KEYWORDS	proteasome	0.0189732	PSMD5	1	0	1	0	1	0	0	0	0	0	0	0
SP_PIR_KEYWORDS	proteasome	0.0189732	PSME4	1	0	1	0	0	0	0	0	0	0	0	0
SP_PIR_KEYWORDS	Flavoprotein	0.0230993	ACADSB	-1	-1	0	0	-1	0	0	0	0	0	0	0
SP_PIR_KEYWORDS	Flavoprotein	0.0230993	CRY2	1	1	0	0	0	0	0	0	0	0	0	0
SP_PIR_KEYWORDS	Flavoprotein	0.0230993	ACADM	1	1	0	0	1	0	0	0	0	1	0	0
SP_PIR_KEYWORDS	Flavoprotein	0.0230993	GFER	-1	-1	0	0	-1	0	0	0	0	0	0	0
SP_PIR_KEYWORDS	Flavoprotein	0.0230993	ACAD8	1	1	0	0	0	0	0	0	0	0	0	0
SP_PIR_KEYWORDS	FAD	0.0277109	ACADSB	-1	-1	0	0	-1	0	0	0	0	0	0	0
SP_PIR_KEYWORDS	FAD	0.0277109	CRY2	1	1	0	0	0	0	0	0	0	0	0	0
SP_PIR_KEYWORDS	FAD	0.0277109	ACADM	1	1	0	0	1	0	0	0	0	1	0	0
SP_PIR_KEYWORDS	FAD	0.0277109	GFER	-1	-1	0	0	-1	0	0	0	0	0	0	0
SP_PIR_KEYWORDS	FAD	0.0277109	ACAD8	1	1	0	0	0	0	0	0	0	0	0	0
SP_PIR_KEYWORDS	methylation	0.0291149	2810422J05RIK	1	1	0	0	0	0	0	0	0	0	0	0
SP_PIR_KEYWORDS	methylation	0.0291149	RAB18	1	1	0	0	1	0	0	0	0	0	0	0
SP_PIR_KEYWORDS	methylation	0.0291149	SNRPD1	1	0	0	-1	1	0	0	0	0	0	0	0
SP_PIR_KEYWORDS	methylation	0.0291149	RRAS	-1	1	1	0	0	0	0	0	0	0	0	0
SP_PIR_KEYWORDS	methylation	0.0291149	RHOD	1	1	0	0	0	0	0	0	0	0	0	0
SP_PIR_KEYWORDS	methylation	0.0291149	HIST1H4H	1	0	0	-1	1	0	0	0	0	0	0	0
SP_PIR_KEYWORDS	methylation	0.0291149	RAB7	1	0	1	0	0	0	1	0	0	0	0	0
SP_PIR_KEYWORDS	complement pathway	0.0300767	C1QA	0	1	1	0	0	0	0	0	0	0	0	0
SP_PIR_KEYWORDS	complement pathway	0.0300767	C1QB	0	1	1	0	0	0	0	0	0	0	0	0
SP_PIR_KEYWORDS	complement pathway	0.0300767	C1QC	0	1	1	0	0	0	0	0	0	0	0	0
SP_PIR_KEYWORDS	cholesterol metabolism	0.039179	HDLBP	1	0	1	0	0	0	0	0	0	0	0	0
SP_PIR_KEYWORDS	cholesterol metabolism	0.039179	INSIG2	1	-1	0	-1	1	0	0	0	0	0	0	0
SP_PIR_KEYWORDS	cholesterol metabolism	0.039179	VLDLR	1	0	1	0	0	0	0	0	0	0	0	0
SP_PIR_KEYWORDS	polyprotein	0.0512893	2810422J05RIK	1	1	0	0	0	0	0	0	0	0	0	0
SP_PIR_KEYWORDS	polyprotein	0.0512893	H2-AA	0	1	1	0	0	0	0	0	0	0	0	0
SP_PIR_KEYWORDS	GTP binding	0.0518097	RAB18	1	1	0	0	1	0	0	0	0	0	0	0
SP_PIR_KEYWORDS	GTP binding	0.0518097	RHOD	1	1	0	0	0	0	0	0	0	0	0	0
SP_PIR_KEYWORDS	GTP binding	0.0518097	RAB7	1	0	1	0	0	0	1	0	0	0	0	0
SP_PIR_KEYWORDS	endosome	0.0577164	LAMP2	1	0	1	0	1	0	1	0	0	0	0	0
SP_PIR_KEYWORDS	endosome	0.0577164	TOM1L1	1	0	1	0	0	0	0	0	0	0	0	0
SP_PIR_KEYWORDS	endosome	0.0577164	TMEM9	1	1	1	0	1	0	0	0	0	0	0	0
SP_PIR_KEYWORDS	endosome	0.0577164	RHOD	1	1	0	0	0	0	0	0	0	0	0	0
SP_PIR_KEYWORDS	endosome	0.0577164	VPS26A	1	0	0	-1	0	0	0	0	0	0	0	0
SP_PIR_KEYWORDS	endosome	0.0577164	RAB7	1	0	1	0	0	0	1	0	0	0	0	0
SP_PIR_KEYWORDS	nadp	0.06232	ART3	1	0	0	-1	0	0	0	0	0	0	0	0
SP_PIR_KEYWORDS	nadp	0.06232	DHRS4	1	0	0	-1	1	0	0	0	0	0	0	0
SP_PIR_KEYWORDS	nadp	0.06232	GMDS	1	0	1	0	1	0	0	0	0	0	0	0
SP_PIR_KEYWORDS	nadp	0.06232	IDH1	1	0	1	0	0	0	0	0	0	0	0	0
SP_PIR_KEYWORDS	nadp	0.06232	CRYZL1	1	0	1	0	1	0	0	0	0	0	0	0
SP_PIR_KEYWORDS	steroid metabolism	0.0628092	HDLBP	1	0	1	0	0	0	0	0	0	0	0	0
SP_PIR_KEYWORDS	steroid metabolism	0.0628092	INSIG2	1	-1	0	-1	1	0	0	0	0	0	0	0
SP_PIR_KEYWORDS	steroid metabolism	0.0628092	VLDLR	1	0	1	0	0	0	0	0	0	0	0	0
SP_PIR_KEYWORDS	heterodimer	0.0656726	LOC641240	0	1	1	0	0	1	0	0	0	0	0	0
SP_PIR_KEYWORDS	heterodimer	0.0656726	H2-EB1	0	1	1	0	0	1	0	0	0	0	0	0
SP_PIR_KEYWORDS	heterodimer	0.0656726	H2-AA	0	1	1	0	0	0	0	0	0	0	0	0
SP_PIR_KEYWORDS	cytoplasm	0.0669836	CHKA	-1	-1	0	0	0	-1	0	0	0	0	0	0
SP_PIR_KEYWORDS	cytoplasm	0.0669836	HDLBP	1	0	1	0	0	0	0	0	0	0	0	0
SP_PIR_KEYWORDS	cytoplasm	0.0669836	USP2	1	1	0	0	0	0	0	0	0	0	0	0
SP_PIR_KEYWORDS	cytoplasm	0.0669836	ABHD5	1	0	0	-1	1	0	0	0	0	0	0	0
SP_PIR_KEYWORDS	cytoplasm	0.0669836	HLCS	1	1	0	0	0	0	0	0	0	0	0	0
SP_PIR_KEYWORDS	cytoplasm	0.0669836	MYOT	1	0	1	0	1	0	0	0	0	0	0	0
SP_PIR_KEYWORDS	cytoplasm	0.0669836	ARIH1	1	0	1	0	0	0	0	0	0	0	0	0
SP_PIR_KEYWORDS	cytoplasm	0.0669836	GALM	1	1	0	0	0	0	0	0	0	0	0	0
SP_PIR_KEYWORDS	cytoplasm	0.0669836	SUMO1	1	0	1	0	1	0	0	0	0	0	0	0
SP_PIR_KEYWORDS	cytoplasm	0.0669836	PSMB7	1	0	0	-1	1	0	0	0	0	0	0	0
SP_PIR_KEYWORDS	cytoplasm	0.0669836	PARN	1	1	0	0	0	0	0	0	0	0	0	0
SP_PIR_KEYWORDS	cytoplasm	0.0669836	CRY2	1	1	0	0	0	0	0	0	0	0	0	0
SP_PIR_KEYWORDS	cytoplasm	0.0669836	MAP1LC3A	1	0	0	-1	1	0	0	0	0	0	0	0
SP_PIR_KEYWORDS	cytoplasm	0.0669836	DMD	1	0	0	-1	1	0	0	0	0	0	0	0
SP_PIR_KEYWORDS	cytoplasm	0.0669836	IDH1	1	0	1	0	0	0	0	0	0	0	0	0
SP_PIR_KEYWORDS	cytoplasm	0.0669836	PITPNC1	1	1	0	0	1	0	0	0	0	0	0	0
SP_PIR_KEYWORDS	cytoplasm	0.0669836	PCMT1	1	0	1	-1	1	0	0	0	0	0	0	0
SP_PIR_KEYWORDS	cytoplasm	0.0669836	CYGB	0	1	1	0	0	1	0	0	0	0	0	0
SP_PIR_KEYWORDS	cytoplasm	0.0669836	PER3	0	1	1	0	0	0	0	0	0	0	0	0
SP_PIR_KEYWORDS	cytoplasm	0.0669836	GSTO1	1	1	0	0	1	0	0	0	0	0	0	0
SP_PIR_KEYWORDS	cytoplasm	0.0669836	KPNB1	-1	-1	0	0	0	0	0	0	0	0	0	0
SP_PIR_KEYWORDS	cytoplasm	0.0669836	CLINT1	1	0	1	0	1	0	0	0	0	0	0	0
SP_PIR_KEYWORDS	cytoplasm	0.0669836	NUDC	1	1	0	0	0	0	0	0	0	0	0	0
SP_PIR_KEYWORDS	cytoplasm	0.0669836	PSTPIP2	1	0	1	0	0	0	0	0	0	0	0	0
SP_PIR_KEYWORDS	cytoplasm	0.0669836	NAPRT1	1	1	0	0	1	0	0	0	0	0	0	0
SP_PIR_KEYWORDS	cytoplasm	0.0669836	ACY3	1	0	0	-1	0	0	0	0	0	0	0	0
SP_PIR_KEYWORDS	cytoplasm	0.0669836	GSTT2	-1	1	1	0	-1	0	0	0	0	0	0	0
SP_PIR_KEYWORDS	cytoplasm	0.0669836	EEF2	1	1	0	0	0	0	0	0	0	0	0	0
SP_PIR_KEYWORDS	cytoplasm	0.0669836	MID1IP1	1	0	1	0	1	0	0	0	0	-1	0	0
SP_PIR_KEYWORDS	cytoplasm	0.0669836	PPP1CB	1	0	1	-1	1	0	0	0	0	0	0	0
SP_PIR_KEYWORDS	cytoplasm	0.0669836	2810422J05RIK	1	1	0	0	0	0	0	0	0	0	0	0
SP_PIR_KEYWORDS	cytoplasm	0.0669836	PNRC2	1	0	1	0	1	0	0	0	0	0	0	0
SP_PIR_KEYWORDS	cytoplasm	0.0669836	AS3MT	1	1	0	0	0	0	0	0	0	0	0	0
SP_PIR_KEYWORDS	cytoplasm	0.0669836	SH3KBP1	1	0	0	-1	1	0	0	0	0	0	0	0
SP_PIR_KEYWORDS	cytoplasm	0.0669836	FBXL5	1	0	0	-1	0	0	0	0	0	0	0	0
SP_PIR_KEYWORDS	cytoplasm	0.0669836	RBM38	1	0	0	-1	0	0	0	-1	0	0	0	0
SP_PIR_KEYWORDS	cytoplasm	0.0669836	WDR1	1	1	0	0	0	0	0	0	0	0	0	0
SP_PIR_KEYWORDS	cytoplasm	0.0669836	VPS26A	1	0	0	-1	0	0	0	0	0	0	0	0
SP_PIR_KEYWORDS	cytoplasm	0.0669836	DNAJB6	1	0	1	-1	0	0	0	0	0	0	0	0
SP_PIR_KEYWORDS	cytoplasm	0.0669836	PLEKHA1	1	0	1	0	0	0	0	0	0	0	0	0
SP_PIR_KEYWORDS	cytoplasm	0.0669836	SGCB	1	0	1	0	1	0	0	0	0	0	0	0
SP_PIR_KEYWORDS	ubl conjugation pathway	0.0689399	ARIH1	1	0	1	0	0	0	0	0	0	0	0	0
SP_PIR_KEYWORDS	ubl conjugation pathway	0.0689399	2810422J05RIK	1	1	0	0	0	0	0	0	0	0	0	0
SP_PIR_KEYWORDS	ubl conjugation pathway	0.0689399	SUMO1	1	0	1	0	1	0	0	0	0	0	0	0
SP_PIR_KEYWORDS	ubl conjugation pathway	0.0689399	MAP1LC3A	1	0	0	-1	1	0	0	0	0	0	0	0
SP_PIR_KEYWORDS	ubl conjugation pathway	0.0689399	USP2	1	1	0	0	0	0	0	0	0	0	0	0
SP_PIR_KEYWORDS	ubl conjugation pathway	0.0689399	MED8	1	0	0	-1	0	0	0	0	0	0	0	0
SP_PIR_KEYWORDS	ubl conjugation pathway	0.0689399	UBE2M	1	0	0	-1	1	0	0	0	0	0	0	0
SP_PIR_KEYWORDS	ubl conjugation pathway	0.0689399	FBXL5	1	0	0	-1	0	0	0	0	0	0	0	0
SP_PIR_KEYWORDS	ubl conjugation pathway	0.0689399	ASB3	1	0	0	-1	0	0	0	0	0	0	0	0
SP_PIR_KEYWORDS	ubl conjugation pathway	0.0689399	FBXO21	1	1	0	0	1	0	0	0	0	0	0	0
SP_PIR_KEYWORDS	isopeptide bond	0.0717936	2810422J05RIK	1	1	0	0	0	0	0	0	0	0	0	0
SP_PIR_KEYWORDS	isopeptide bond	0.0717936	SUMO1	1	0	1	0	1	0	0	0	0	0	0	0
SP_PIR_KEYWORDS	isopeptide bond	0.0717936	SUCLG1	1	1	0	0	1	0	0	0	0	1	0	0
SP_PIR_KEYWORDS	isopeptide bond	0.0717936	ARNTL	-1	-1	-1	0	0	0	0	0	0	0	0	0
SP_PIR_KEYWORDS	isopeptide bond	0.0717936	RBBP7	1	0	1	0	1	0	0	0	0	0	0	0
SP_PIR_KEYWORDS	isopeptide bond	0.0717936	KPNB1	-1	-1	0	0	0	0	0	0	0	0	0	0
SP_PIR_KEYWORDS	isopeptide bond	0.0717936	HIST1H4H	1	0	0	-1	1	0	0	0	0	0	0	0
SP_PIR_KEYWORDS	transport	0.0986264	HDLBP	1	0	1	0	0	0	0	0	0	0	0	0
SP_PIR_KEYWORDS	transport	0.0986264	SLC44A2	1	0	1	0	0	0	1	0	0	0	0	0
SP_PIR_KEYWORDS	transport	0.0986264	NDUFA8	1	0	0	-1	0	0	0	0	0	0	0	0
SP_PIR_KEYWORDS	transport	0.0986264	TMEM9	1	1	1	0	1	0	0	0	0	0	0	0
SP_PIR_KEYWORDS	transport	0.0986264	NDUFB9	-1	-1	0	0	-1	0	0	0	0	0	0	0
SP_PIR_KEYWORDS	transport	0.0986264	SNX2	1	1	0	0	1	0	0	0	0	0	0	0
SP_PIR_KEYWORDS	transport	0.0986264	YIF1A	1	0	0	-1	1	0	0	0	0	0	0	0
SP_PIR_KEYWORDS	transport	0.0986264	RAB7	1	0	1	0	0	0	1	0	0	0	0	0
SP_PIR_KEYWORDS	transport	0.0986264	ATP6V1C1	1	0	1	0	1	0	0	0	0	0	0	0
SP_PIR_KEYWORDS	transport	0.0986264	LAPTM5	0	1	1	0	0	0	0	0	0	0	0	0
SP_PIR_KEYWORDS	transport	0.0986264	TOM1L1	1	0	1	0	0	0	0	0	0	0	0	0
SP_PIR_KEYWORDS	transport	0.0986264	BNIP1	1	0	0	-1	1	0	0	0	0	0	0	0
SP_PIR_KEYWORDS	transport	0.0986264	RAB18	1	1	0	0	1	0	0	0	0	0	0	0
SP_PIR_KEYWORDS	transport	0.0986264	SLC30A1	1	0	1	0	0	0	0	0	0	0	0	0
SP_PIR_KEYWORDS	transport	0.0986264	SLC35B2	1	1	0	0	0	0	0	0	0	0	0	0
SP_PIR_KEYWORDS	transport	0.0986264	SLC2A1	1	0	1	0	0	0	0	0	0	0	0	0
SP_PIR_KEYWORDS	transport	0.0986264	PITPNC1	1	1	0	0	1	0	0	0	0	0	0	0
SP_PIR_KEYWORDS	transport	0.0986264	CYGB	0	1	1	0	0	1	0	0	0	0	0	0
SP_PIR_KEYWORDS	transport	0.0986264	KPNB1	-1	-1	0	0	0	0	0	0	0	0	0	0
SP_PIR_KEYWORDS	transport	0.0986264	VPS26A	1	0	0	-1	0	0	0	0	0	0	0	0
SP_PIR_KEYWORDS	transport	0.0986264	LRPPRC	1	0	1	0	0	0	1	0	0	0	0	0
SP_PIR_KEYWORDS	transport	0.0986264	ATP5K	-1	-1	0	0	-1	-1	0	0	0	0	0	0
SP_PIR_KEYWORDS	transport	0.0986264	VLDLR	1	0	1	0	0	0	0	0	0	0	0	0
SP_PIR_KEYWORDS	lipid transport	0.0997478	HDLBP	1	0	1	0	0	0	0	0	0	0	0	0
SP_PIR_KEYWORDS	lipid transport	0.0997478	PITPNC1	1	1	0	0	1	0	0	0	0	0	0	0
SP_PIR_KEYWORDS	lipid transport	0.0997478	VLDLR	1	0	1	0	0	0	0	0	0	0	0	0
KEGG_PATHWAY	mmu05322:Systemic lupus erythematosus	0.000420151	C1QA	0	1	1	0	0	0	0	0	0	0	0	0
KEGG_PATHWAY	mmu05322:Systemic lupus erythematosus	0.000420151	C1QB	0	1	1	0	0	0	0	0	0	0	0	0
KEGG_PATHWAY	mmu05322:Systemic lupus erythematosus	0.000420151	LOC641240	0	1	1	0	0	1	0	0	0	0	0	0
KEGG_PATHWAY	mmu05322:Systemic lupus erythematosus	0.000420151	H2-EB1	0	1	1	0	0	1	0	0	0	0	0	0
KEGG_PATHWAY	mmu05322:Systemic lupus erythematosus	0.000420151	SNRPD1	1	0	0	-1	1	0	0	0	0	0	0	0
KEGG_PATHWAY	mmu05322:Systemic lupus erythematosus	0.000420151	H2-AA	0	1	1	0	0	0	0	0	0	0	0	0
KEGG_PATHWAY	mmu05322:Systemic lupus erythematosus	0.000420151	C1QC	0	1	1	0	0	0	0	0	0	0	0	0
KEGG_PATHWAY	mmu05322:Systemic lupus erythematosus	0.000420151	HIST1H4H	1	0	0	-1	1	0	0	0	0	0	0	0
KEGG_PATHWAY	mmu04612:Antigen processing and presentation	0.00129452	PSME2	1	1	0	0	0	1	0	0	0	0	0	0
KEGG_PATHWAY	mmu04612:Antigen processing and presentation	0.00129452	LOC641240	0	1	1	0	0	1	0	0	0	0	0	0
KEGG_PATHWAY	mmu04612:Antigen processing and presentation	0.00129452	LGMN	1	1	0	0	1	0	0	0	0	0	0	0
KEGG_PATHWAY	mmu04612:Antigen processing and presentation	0.00129452	H2-EB1	0	1	1	0	0	1	0	0	0	0	0	0
KEGG_PATHWAY	mmu04612:Antigen processing and presentation	0.00129452	H2-AA	0	1	1	0	0	0	0	0	0	0	0	0
KEGG_PATHWAY	mmu04612:Antigen processing and presentation	0.00129452	HSPA5	-1	-1	0	0	0	0	0	0	0	0	0	0
KEGG_PATHWAY	mmu04612:Antigen processing and presentation	0.00129452	CD74	0	1	1	0	0	1	0	0	0	0	0	0
KEGG_PATHWAY	mmu05020:Prion diseases	0.0111736	C1QA	0	1	1	0	0	0	0	0	0	0	0	0
KEGG_PATHWAY	mmu05020:Prion diseases	0.0111736	C1QB	0	1	1	0	0	0	0	0	0	0	0	0
KEGG_PATHWAY	mmu05020:Prion diseases	0.0111736	HSPA5	-1	-1	0	0	0	0	0	0	0	0	0	0
KEGG_PATHWAY	mmu05020:Prion diseases	0.0111736	C1QC	0	1	1	0	0	0	0	0	0	0	0	0
KEGG_PATHWAY	mmu04710:Circadian rhythm	0.0125989	CRY2	1	1	0	0	0	0	0	0	0	0	0	0
KEGG_PATHWAY	mmu04710:Circadian rhythm	0.0125989	PER3	0	1	1	0	0	0	0	0	0	0	0	0
KEGG_PATHWAY	mmu04710:Circadian rhythm	0.0125989	ARNTL	-1	-1	-1	0	0	0	0	0	0	0	0	0
KEGG_PATHWAY	mmu04142:Lysosome	0.0212858	LAMP2	1	0	1	0	1	0	1	0	0	0	0	0
KEGG_PATHWAY	mmu04142:Lysosome	0.0212858	LAPTM5	0	1	1	0	0	0	0	0	0	0	0	0
KEGG_PATHWAY	mmu04142:Lysosome	0.0212858	LGMN	1	1	0	0	1	0	0	0	0	0	0	0
KEGG_PATHWAY	mmu04142:Lysosome	0.0212858	CTSC	1	1	0	0	1	0	0	0	0	0	0	0
KEGG_PATHWAY	mmu04142:Lysosome	0.0212858	CTSA	1	1	0	0	1	0	0	0	0	0	0	0
KEGG_PATHWAY	mmu04142:Lysosome	0.0212858	ASAH1	1	1	0	0	1	0	0	0	0	0	0	0
KEGG_PATHWAY	mmu00280:Valine, leucine and isoleucine degradation	0.0233367	ACADSB	-1	-1	0	0	-1	0	0	0	0	0	0	0
KEGG_PATHWAY	mmu00280:Valine, leucine and isoleucine degradation	0.0233367	ACADM	1	1	0	0	1	0	0	0	0	1	0	0
KEGG_PATHWAY	mmu00280:Valine, leucine and isoleucine degradation	0.0233367	MCCC1	-1	-1	0	-1	0	-1	0	0	0	0	-1	0
KEGG_PATHWAY	mmu00280:Valine, leucine and isoleucine degradation	0.0233367	ACAD8	1	1	0	0	0	0	0	0	0	0	0	0
KEGG_PATHWAY	mmu05416:Viral myocarditis	0.0368854	DMD	1	0	0	-1	1	0	0	0	0	0	0	0
KEGG_PATHWAY	mmu05416:Viral myocarditis	0.0368854	LOC641240	0	1	1	0	0	1	0	0	0	0	0	0
KEGG_PATHWAY	mmu05416:Viral myocarditis	0.0368854	H2-EB1	0	1	1	0	0	1	0	0	0	0	0	0
KEGG_PATHWAY	mmu05416:Viral myocarditis	0.0368854	H2-AA	0	1	1	0	0	0	0	0	0	0	0	0
KEGG_PATHWAY	mmu05416:Viral myocarditis	0.0368854	SGCB	1	0	1	0	1	0	0	0	0	0	0	0
KEGG_PATHWAY	mmu05310:Asthma	0.0718433	LOC641240	0	1	1	0	0	1	0	0	0	0	0	0
KEGG_PATHWAY	mmu05310:Asthma	0.0718433	H2-EB1	0	1	1	0	0	1	0	0	0	0	0	0
KEGG_PATHWAY	mmu05310:Asthma	0.0718433	H2-AA	0	1	1	0	0	0	0	0	0	0	0	0
KEGG_PATHWAY	mmu03320:PPAR signaling pathway	0.0891558	2810422J05RIK	1	1	0	0	0	0	0	0	0	0	0	0
KEGG_PATHWAY	mmu03320:PPAR signaling pathway	0.0891558	ACADM	1	1	0	0	1	0	0	0	0	1	0	0
KEGG_PATHWAY	mmu03320:PPAR signaling pathway	0.0891558	RXRG	1	0	0	-1	1	0	0	0	0	0	0	0
KEGG_PATHWAY	mmu03320:PPAR signaling pathway	0.0891558	NR1H3	-1	-1	0	0	0	0	0	-1	0	0	0	0
GOTERM_BP_FAT	GO:0019884~antigen processing and presentation of exogenous antigen	0.000182385	PSME2	1	1	0	0	0	1	0	0	0	0	0	0
GOTERM_BP_FAT	GO:0019884~antigen processing and presentation of exogenous antigen	0.000182385	LOC641240	0	1	1	0	0	1	0	0	0	0	0	0
GOTERM_BP_FAT	GO:0019884~antigen processing and presentation of exogenous antigen	0.000182385	H2-EB1	0	1	1	0	0	1	0	0	0	0	0	0
GOTERM_BP_FAT	GO:0019884~antigen processing and presentation of exogenous antigen	0.000182385	H2-AA	0	1	1	0	0	0	0	0	0	0	0	0
GOTERM_BP_FAT	GO:0019884~antigen processing and presentation of exogenous antigen	0.000182385	CD74	0	1	1	0	0	1	0	0	0	0	0	0
GOTERM_BP_FAT	GO:0048002~antigen processing and presentation of peptide antigen	0.000441068	LOC641240	0	1	1	0	0	1	0	0	0	0	0	0
GOTERM_BP_FAT	GO:0048002~antigen processing and presentation of peptide antigen	0.000441068	H2-EB1	0	1	1	0	0	1	0	0	0	0	0	0
GOTERM_BP_FAT	GO:0048002~antigen processing and presentation of peptide antigen	0.000441068	H2-AA	0	1	1	0	0	0	0	0	0	0	0	0
GOTERM_BP_FAT	GO:0048002~antigen processing and presentation of peptide antigen	0.000441068	HFE	1	1	0	0	1	0	0	0	0	0	0	0
GOTERM_BP_FAT	GO:0048002~antigen processing and presentation of peptide antigen	0.000441068	CD74	0	1	1	0	0	1	0	0	0	0	0	0
GOTERM_BP_FAT	GO:0019886~antigen processing and presentation of exogenous peptide antigen via MHC class II	0.000543365	LOC641240	0	1	1	0	0	1	0	0	0	0	0	0
GOTERM_BP_FAT	GO:0019886~antigen processing and presentation of exogenous peptide antigen via MHC class II	0.000543365	H2-EB1	0	1	1	0	0	1	0	0	0	0	0	0
GOTERM_BP_FAT	GO:0019886~antigen processing and presentation of exogenous peptide antigen via MHC class II	0.000543365	H2-AA	0	1	1	0	0	0	0	0	0	0	0	0
GOTERM_BP_FAT	GO:0019886~antigen processing and presentation of exogenous peptide antigen via MHC class II	0.000543365	CD74	0	1	1	0	0	1	0	0	0	0	0	0
GOTERM_BP_FAT	GO:0002495~antigen processing and presentation of peptide antigen via MHC class II	0.000543365	LOC641240	0	1	1	0	0	1	0	0	0	0	0	0
GOTERM_BP_FAT	GO:0002495~antigen processing and presentation of peptide antigen via MHC class II	0.000543365	H2-EB1	0	1	1	0	0	1	0	0	0	0	0	0
GOTERM_BP_FAT	GO:0002495~antigen processing and presentation of peptide antigen via MHC class II	0.000543365	H2-AA	0	1	1	0	0	0	0	0	0	0	0	0
GOTERM_BP_FAT	GO:0002495~antigen processing and presentation of peptide antigen via MHC class II	0.000543365	CD74	0	1	1	0	0	1	0	0	0	0	0	0
GOTERM_BP_FAT	GO:0002504~antigen processing and presentation of peptide or polysaccharide antigen via MHC class II	0.000919177	LOC641240	0	1	1	0	0	1	0	0	0	0	0	0
GOTERM_BP_FAT	GO:0002504~antigen processing and presentation of peptide or polysaccharide antigen via MHC class II	0.000919177	H2-EB1	0	1	1	0	0	1	0	0	0	0	0	0
GOTERM_BP_FAT	GO:0002504~antigen processing and presentation of peptide or polysaccharide antigen via MHC class II	0.000919177	H2-AA	0	1	1	0	0	0	0	0	0	0	0	0
GOTERM_BP_FAT	GO:0002504~antigen processing and presentation of peptide or polysaccharide antigen via MHC class II	0.000919177	CD74	0	1	1	0	0	1	0	0	0	0	0	0
GOTERM_BP_FAT	GO:0002478~antigen processing and presentation of exogenous peptide antigen	0.00163009	LOC641240	0	1	1	0	0	1	0	0	0	0	0	0
GOTERM_BP_FAT	GO:0002478~antigen processing and presentation of exogenous peptide antigen	0.00163009	H2-EB1	0	1	1	0	0	1	0	0	0	0	0	0
GOTERM_BP_FAT	GO:0002478~antigen processing and presentation of exogenous peptide antigen	0.00163009	H2-AA	0	1	1	0	0	0	0	0	0	0	0	0
GOTERM_BP_FAT	GO:0002478~antigen processing and presentation of exogenous peptide antigen	0.00163009	CD74	0	1	1	0	0	1	0	0	0	0	0	0
GOTERM_BP_FAT	GO:0019882~antigen processing and presentation	0.00203013	PSME2	1	1	0	0	0	1	0	0	0	0	0	0
GOTERM_BP_FAT	GO:0019882~antigen processing and presentation	0.00203013	LOC641240	0	1	1	0	0	1	0	0	0	0	0	0
GOTERM_BP_FAT	GO:0019882~antigen processing and presentation	0.00203013	H2-EB1	0	1	1	0	0	1	0	0	0	0	0	0
GOTERM_BP_FAT	GO:0019882~antigen processing and presentation	0.00203013	H2-AA	0	1	1	0	0	0	0	0	0	0	0	0
GOTERM_BP_FAT	GO:0019882~antigen processing and presentation	0.00203013	HFE	1	1	0	0	1	0	0	0	0	0	0	0
GOTERM_BP_FAT	GO:0019882~antigen processing and presentation	0.00203013	CD74	0	1	1	0	0	1	0	0	0	0	0	0
GOTERM_BP_FAT	GO:0016064~immunoglobulin mediated immune response	0.00401781	C1QA	0	1	1	0	0	0	0	0	0	0	0	0
GOTERM_BP_FAT	GO:0016064~immunoglobulin mediated immune response	0.00401781	C1QB	0	1	1	0	0	0	0	0	0	0	0	0
GOTERM_BP_FAT	GO:0016064~immunoglobulin mediated immune response	0.00401781	H2-AA	0	1	1	0	0	0	0	0	0	0	0	0
GOTERM_BP_FAT	GO:0016064~immunoglobulin mediated immune response	0.00401781	C1QC	0	1	1	0	0	0	0	0	0	0	0	0
GOTERM_BP_FAT	GO:0016064~immunoglobulin mediated immune response	0.00401781	CD74	0	1	1	0	0	1	0	0	0	0	0	0
GOTERM_BP_FAT	GO:0044265~cellular macromolecule catabolic process	0.00407869	USP2	1	1	0	0	0	0	0	0	0	0	0	0
GOTERM_BP_FAT	GO:0044265~cellular macromolecule catabolic process	0.00407869	ARIH1	1	0	1	0	0	0	0	0	0	0	0	0
GOTERM_BP_FAT	GO:0044265~cellular macromolecule catabolic process	0.00407869	2810422J05RIK	1	1	0	0	0	0	0	0	0	0	0	0
GOTERM_BP_FAT	GO:0044265~cellular macromolecule catabolic process	0.00407869	SUMO1	1	0	1	0	1	0	0	0	0	0	0	0
GOTERM_BP_FAT	GO:0044265~cellular macromolecule catabolic process	0.00407869	PSMB7	1	0	0	-1	1	0	0	0	0	0	0	0
GOTERM_BP_FAT	GO:0044265~cellular macromolecule catabolic process	0.00407869	RNF6	-1	-1	0	0	-1	0	0	0	0	0	0	0
GOTERM_BP_FAT	GO:0044265~cellular macromolecule catabolic process	0.00407869	PARN	1	1	0	0	0	0	0	0	0	0	0	0
GOTERM_BP_FAT	GO:0044265~cellular macromolecule catabolic process	0.00407869	MAP1LC3A	1	0	0	-1	1	0	0	0	0	0	0	0
GOTERM_BP_FAT	GO:0044265~cellular macromolecule catabolic process	0.00407869	PNRC2	1	0	1	0	1	0	0	0	0	0	0	0
GOTERM_BP_FAT	GO:0044265~cellular macromolecule catabolic process	0.00407869	MED8	1	0	0	-1	0	0	0	0	0	0	0	0
GOTERM_BP_FAT	GO:0044265~cellular macromolecule catabolic process	0.00407869	UBE2M	1	0	0	-1	1	0	0	0	0	0	0	0
GOTERM_BP_FAT	GO:0044265~cellular macromolecule catabolic process	0.00407869	PSEN2	-1	-1	0	-1	0	0	0	0	0	0	0	0
GOTERM_BP_FAT	GO:0044265~cellular macromolecule catabolic process	0.00407869	FBXL5	1	0	0	-1	0	0	0	0	0	0	0	0
GOTERM_BP_FAT	GO:0044265~cellular macromolecule catabolic process	0.00407869	ASB3	1	0	0	-1	0	0	0	0	0	0	0	0
GOTERM_BP_FAT	GO:0044265~cellular macromolecule catabolic process	0.00407869	FBXO21	1	1	0	0	1	0	0	0	0	0	0	0
GOTERM_BP_FAT	GO:0019724~B cell mediated immunity	0.00449511	C1QA	0	1	1	0	0	0	0	0	0	0	0	0
GOTERM_BP_FAT	GO:0019724~B cell mediated immunity	0.00449511	C1QB	0	1	1	0	0	0	0	0	0	0	0	0
GOTERM_BP_FAT	GO:0019724~B cell mediated immunity	0.00449511	H2-AA	0	1	1	0	0	0	0	0	0	0	0	0
GOTERM_BP_FAT	GO:0019724~B cell mediated immunity	0.00449511	C1QC	0	1	1	0	0	0	0	0	0	0	0	0
GOTERM_BP_FAT	GO:0019724~B cell mediated immunity	0.00449511	CD74	0	1	1	0	0	1	0	0	0	0	0	0
GOTERM_BP_FAT	GO:0007623~circadian rhythm	0.00643901	CRY2	1	1	0	0	0	0	0	0	0	0	0	0
GOTERM_BP_FAT	GO:0007623~circadian rhythm	0.00643901	DBP	1	1	0	0	1	0	1	0	0	0	0	0
GOTERM_BP_FAT	GO:0007623~circadian rhythm	0.00643901	PER3	0	1	1	0	0	0	0	0	0	0	0	0
GOTERM_BP_FAT	GO:0007623~circadian rhythm	0.00643901	ARNTL	-1	-1	-1	0	0	0	0	0	0	0	0	0
GOTERM_BP_FAT	GO:0009057~macromolecule catabolic process	0.0075398	USP2	1	1	0	0	0	0	0	0	0	0	0	0
GOTERM_BP_FAT	GO:0009057~macromolecule catabolic process	0.0075398	ARIH1	1	0	1	0	0	0	0	0	0	0	0	0
GOTERM_BP_FAT	GO:0009057~macromolecule catabolic process	0.0075398	2810422J05RIK	1	1	0	0	0	0	0	0	0	0	0	0
GOTERM_BP_FAT	GO:0009057~macromolecule catabolic process	0.0075398	SUMO1	1	0	1	0	1	0	0	0	0	0	0	0
GOTERM_BP_FAT	GO:0009057~macromolecule catabolic process	0.0075398	PSMB7	1	0	0	-1	1	0	0	0	0	0	0	0
GOTERM_BP_FAT	GO:0009057~macromolecule catabolic process	0.0075398	RNF6	-1	-1	0	0	-1	0	0	0	0	0	0	0
GOTERM_BP_FAT	GO:0009057~macromolecule catabolic process	0.0075398	PARN	1	1	0	0	0	0	0	0	0	0	0	0
GOTERM_BP_FAT	GO:0009057~macromolecule catabolic process	0.0075398	MAP1LC3A	1	0	0	-1	1	0	0	0	0	0	0	0
GOTERM_BP_FAT	GO:0009057~macromolecule catabolic process	0.0075398	PNRC2	1	0	1	0	1	0	0	0	0	0	0	0
GOTERM_BP_FAT	GO:0009057~macromolecule catabolic process	0.0075398	MED8	1	0	0	-1	0	0	0	0	0	0	0	0
GOTERM_BP_FAT	GO:0009057~macromolecule catabolic process	0.0075398	UBE2M	1	0	0	-1	1	0	0	0	0	0	0	0
GOTERM_BP_FAT	GO:0009057~macromolecule catabolic process	0.0075398	PSEN2	-1	-1	0	-1	0	0	0	0	0	0	0	0
GOTERM_BP_FAT	GO:0009057~macromolecule catabolic process	0.0075398	FBXL5	1	0	0	-1	0	0	0	0	0	0	0	0
GOTERM_BP_FAT	GO:0009057~macromolecule catabolic process	0.0075398	ASB3	1	0	0	-1	0	0	0	0	0	0	0	0
GOTERM_BP_FAT	GO:0009057~macromolecule catabolic process	0.0075398	FBXO21	1	1	0	0	1	0	0	0	0	0	0	0
GOTERM_BP_FAT	GO:0002449~lymphocyte mediated immunity	0.00781062	C1QA	0	1	1	0	0	0	0	0	0	0	0	0
GOTERM_BP_FAT	GO:0002449~lymphocyte mediated immunity	0.00781062	C1QB	0	1	1	0	0	0	0	0	0	0	0	0
GOTERM_BP_FAT	GO:0002449~lymphocyte mediated immunity	0.00781062	H2-AA	0	1	1	0	0	0	0	0	0	0	0	0
GOTERM_BP_FAT	GO:0002449~lymphocyte mediated immunity	0.00781062	C1QC	0	1	1	0	0	0	0	0	0	0	0	0
GOTERM_BP_FAT	GO:0002449~lymphocyte mediated immunity	0.00781062	CD74	0	1	1	0	0	1	0	0	0	0	0	0
GOTERM_BP_FAT	GO:0051603~proteolysis involved in cellular protein catabolic process	0.00914119	USP2	1	1	0	0	0	0	0	0	0	0	0	0
GOTERM_BP_FAT	GO:0051603~proteolysis involved in cellular protein catabolic process	0.00914119	ARIH1	1	0	1	0	0	0	0	0	0	0	0	0
GOTERM_BP_FAT	GO:0051603~proteolysis involved in cellular protein catabolic process	0.00914119	2810422J05RIK	1	1	0	0	0	0	0	0	0	0	0	0
GOTERM_BP_FAT	GO:0051603~proteolysis involved in cellular protein catabolic process	0.00914119	SUMO1	1	0	1	0	1	0	0	0	0	0	0	0
GOTERM_BP_FAT	GO:0051603~proteolysis involved in cellular protein catabolic process	0.00914119	PSMB7	1	0	0	-1	1	0	0	0	0	0	0	0
GOTERM_BP_FAT	GO:0051603~proteolysis involved in cellular protein catabolic process	0.00914119	RNF6	-1	-1	0	0	-1	0	0	0	0	0	0	0
GOTERM_BP_FAT	GO:0051603~proteolysis involved in cellular protein catabolic process	0.00914119	MAP1LC3A	1	0	0	-1	1	0	0	0	0	0	0	0
GOTERM_BP_FAT	GO:0051603~proteolysis involved in cellular protein catabolic process	0.00914119	MED8	1	0	0	-1	0	0	0	0	0	0	0	0
GOTERM_BP_FAT	GO:0051603~proteolysis involved in cellular protein catabolic process	0.00914119	PSEN2	-1	-1	0	-1	0	0	0	0	0	0	0	0
GOTERM_BP_FAT	GO:0051603~proteolysis involved in cellular protein catabolic process	0.00914119	UBE2M	1	0	0	-1	1	0	0	0	0	0	0	0
GOTERM_BP_FAT	GO:0051603~proteolysis involved in cellular protein catabolic process	0.00914119	FBXL5	1	0	0	-1	0	0	0	0	0	0	0	0
GOTERM_BP_FAT	GO:0051603~proteolysis involved in cellular protein catabolic process	0.00914119	ASB3	1	0	0	-1	0	0	0	0	0	0	0	0
GOTERM_BP_FAT	GO:0051603~proteolysis involved in cellular protein catabolic process	0.00914119	FBXO21	1	1	0	0	1	0	0	0	0	0	0	0
GOTERM_BP_FAT	GO:0044257~cellular protein catabolic process	0.00953157	USP2	1	1	0	0	0	0	0	0	0	0	0	0
GOTERM_BP_FAT	GO:0044257~cellular protein catabolic process	0.00953157	ARIH1	1	0	1	0	0	0	0	0	0	0	0	0
GOTERM_BP_FAT	GO:0044257~cellular protein catabolic process	0.00953157	2810422J05RIK	1	1	0	0	0	0	0	0	0	0	0	0
GOTERM_BP_FAT	GO:0044257~cellular protein catabolic process	0.00953157	SUMO1	1	0	1	0	1	0	0	0	0	0	0	0
GOTERM_BP_FAT	GO:0044257~cellular protein catabolic process	0.00953157	PSMB7	1	0	0	-1	1	0	0	0	0	0	0	0
GOTERM_BP_FAT	GO:0044257~cellular protein catabolic process	0.00953157	RNF6	-1	-1	0	0	-1	0	0	0	0	0	0	0
GOTERM_BP_FAT	GO:0044257~cellular protein catabolic process	0.00953157	MAP1LC3A	1	0	0	-1	1	0	0	0	0	0	0	0
GOTERM_BP_FAT	GO:0044257~cellular protein catabolic process	0.00953157	MED8	1	0	0	-1	0	0	0	0	0	0	0	0
GOTERM_BP_FAT	GO:0044257~cellular protein catabolic process	0.00953157	PSEN2	-1	-1	0	-1	0	0	0	0	0	0	0	0
GOTERM_BP_FAT	GO:0044257~cellular protein catabolic process	0.00953157	UBE2M	1	0	0	-1	1	0	0	0	0	0	0	0
GOTERM_BP_FAT	GO:0044257~cellular protein catabolic process	0.00953157	FBXL5	1	0	0	-1	0	0	0	0	0	0	0	0
GOTERM_BP_FAT	GO:0044257~cellular protein catabolic process	0.00953157	ASB3	1	0	0	-1	0	0	0	0	0	0	0	0
GOTERM_BP_FAT	GO:0044257~cellular protein catabolic process	0.00953157	FBXO21	1	1	0	0	1	0	0	0	0	0	0	0
GOTERM_BP_FAT	GO:0046486~glycerolipid metabolic process	0.0107412	CHKA	-1	-1	0	0	0	-1	0	0	0	0	0	0
GOTERM_BP_FAT	GO:0046486~glycerolipid metabolic process	0.0107412	INSIG2	1	-1	0	-1	1	0	0	0	0	0	0	0
GOTERM_BP_FAT	GO:0046486~glycerolipid metabolic process	0.0107412	ABHD5	1	0	0	-1	1	0	0	0	0	0	0	0
GOTERM_BP_FAT	GO:0046486~glycerolipid metabolic process	0.0107412	GNPAT	1	0	0	-1	1	0	0	0	0	0	0	0
GOTERM_BP_FAT	GO:0046486~glycerolipid metabolic process	0.0107412	PITPNC1	1	1	0	0	1	0	0	0	0	0	0	0
GOTERM_BP_FAT	GO:0046486~glycerolipid metabolic process	0.0107412	PIGP	1	1	0	0	1	0	0	0	0	1	0	0
GOTERM_BP_FAT	GO:0002250~adaptive immune response	0.0110309	C1QA	0	1	1	0	0	0	0	0	0	0	0	0
GOTERM_BP_FAT	GO:0002250~adaptive immune response	0.0110309	C1QB	0	1	1	0	0	0	0	0	0	0	0	0
GOTERM_BP_FAT	GO:0002250~adaptive immune response	0.0110309	H2-AA	0	1	1	0	0	0	0	0	0	0	0	0
GOTERM_BP_FAT	GO:0002250~adaptive immune response	0.0110309	C1QC	0	1	1	0	0	0	0	0	0	0	0	0
GOTERM_BP_FAT	GO:0002250~adaptive immune response	0.0110309	CD74	0	1	1	0	0	1	0	0	0	0	0	0
GOTERM_BP_FAT	GO:0002460~adaptive immune response based on somatic recombination of immune receptors built from immunoglobulin superfamily domains	0.0110309	C1QA	0	1	1	0	0	0	0	0	0	0	0	0
GOTERM_BP_FAT	GO:0002460~adaptive immune response based on somatic recombination of immune receptors built from immunoglobulin superfamily domains	0.0110309	C1QB	0	1	1	0	0	0	0	0	0	0	0	0
GOTERM_BP_FAT	GO:0002460~adaptive immune response based on somatic recombination of immune receptors built from immunoglobulin superfamily domains	0.0110309	H2-AA	0	1	1	0	0	0	0	0	0	0	0	0
GOTERM_BP_FAT	GO:0002460~adaptive immune response based on somatic recombination of immune receptors built from immunoglobulin superfamily domains	0.0110309	C1QC	0	1	1	0	0	0	0	0	0	0	0	0
GOTERM_BP_FAT	GO:0002460~adaptive immune response based on somatic recombination of immune receptors built from immunoglobulin superfamily domains	0.0110309	CD74	0	1	1	0	0	1	0	0	0	0	0	0
GOTERM_BP_FAT	GO:0030163~protein catabolic process	0.0123152	USP2	1	1	0	0	0	0	0	0	0	0	0	0
GOTERM_BP_FAT	GO:0030163~protein catabolic process	0.0123152	ARIH1	1	0	1	0	0	0	0	0	0	0	0	0
GOTERM_BP_FAT	GO:0030163~protein catabolic process	0.0123152	2810422J05RIK	1	1	0	0	0	0	0	0	0	0	0	0
GOTERM_BP_FAT	GO:0030163~protein catabolic process	0.0123152	SUMO1	1	0	1	0	1	0	0	0	0	0	0	0
GOTERM_BP_FAT	GO:0030163~protein catabolic process	0.0123152	PSMB7	1	0	0	-1	1	0	0	0	0	0	0	0
GOTERM_BP_FAT	GO:0030163~protein catabolic process	0.0123152	RNF6	-1	-1	0	0	-1	0	0	0	0	0	0	0
GOTERM_BP_FAT	GO:0030163~protein catabolic process	0.0123152	MAP1LC3A	1	0	0	-1	1	0	0	0	0	0	0	0
GOTERM_BP_FAT	GO:0030163~protein catabolic process	0.0123152	MED8	1	0	0	-1	0	0	0	0	0	0	0	0
GOTERM_BP_FAT	GO:0030163~protein catabolic process	0.0123152	PSEN2	-1	-1	0	-1	0	0	0	0	0	0	0	0
GOTERM_BP_FAT	GO:0030163~protein catabolic process	0.0123152	UBE2M	1	0	0	-1	1	0	0	0	0	0	0	0
GOTERM_BP_FAT	GO:0030163~protein catabolic process	0.0123152	FBXL5	1	0	0	-1	0	0	0	0	0	0	0	0
GOTERM_BP_FAT	GO:0030163~protein catabolic process	0.0123152	ASB3	1	0	0	-1	0	0	0	0	0	0	0	0
GOTERM_BP_FAT	GO:0030163~protein catabolic process	0.0123152	FBXO21	1	1	0	0	1	0	0	0	0	0	0	0
GOTERM_BP_FAT	GO:0006979~response to oxidative stress	0.0124294	GAB1	0	1	1	1	0	0	0	0	0	0	0	0
GOTERM_BP_FAT	GO:0006979~response to oxidative stress	0.0124294	IDH1	1	0	1	0	0	0	0	0	0	0	0	0
GOTERM_BP_FAT	GO:0006979~response to oxidative stress	0.0124294	CYGB	0	1	1	0	0	1	0	0	0	0	0	0
GOTERM_BP_FAT	GO:0006979~response to oxidative stress	0.0124294	PRDX3	1	0	0	-1	1	0	0	0	0	0	0	0
GOTERM_BP_FAT	GO:0006979~response to oxidative stress	0.0124294	NAPRT1	1	1	0	0	1	0	0	0	0	0	0	0
GOTERM_BP_FAT	GO:0002443~leukocyte mediated immunity	0.0134221	C1QA	0	1	1	0	0	0	0	0	0	0	0	0
GOTERM_BP_FAT	GO:0002443~leukocyte mediated immunity	0.0134221	C1QB	0	1	1	0	0	0	0	0	0	0	0	0
GOTERM_BP_FAT	GO:0002443~leukocyte mediated immunity	0.0134221	H2-AA	0	1	1	0	0	0	0	0	0	0	0	0
GOTERM_BP_FAT	GO:0002443~leukocyte mediated immunity	0.0134221	C1QC	0	1	1	0	0	0	0	0	0	0	0	0
GOTERM_BP_FAT	GO:0002443~leukocyte mediated immunity	0.0134221	CD74	0	1	1	0	0	1	0	0	0	0	0	0
GOTERM_BP_FAT	GO:0006091~generation of precursor metabolites and energy	0.0184601	ATP6V1C1	1	0	1	0	1	0	0	0	0	0	0	0
GOTERM_BP_FAT	GO:0006091~generation of precursor metabolites and energy	0.0184601	NDUFA8	1	0	0	-1	0	0	0	0	0	0	0	0
GOTERM_BP_FAT	GO:0006091~generation of precursor metabolites and energy	0.0184601	SUCLG1	1	1	0	0	1	0	0	0	0	1	0	0
GOTERM_BP_FAT	GO:0006091~generation of precursor metabolites and energy	0.0184601	NDUFB9	-1	-1	0	0	-1	0	0	0	0	0	0	0
GOTERM_BP_FAT	GO:0006091~generation of precursor metabolites and energy	0.0184601	GYG	1	0	0	-1	1	0	0	0	0	0	0	0
GOTERM_BP_FAT	GO:0006091~generation of precursor metabolites and energy	0.0184601	IDH1	1	0	1	0	0	0	0	0	0	0	0	0
GOTERM_BP_FAT	GO:0006091~generation of precursor metabolites and energy	0.0184601	PPP1CB	1	0	1	-1	1	0	0	0	0	0	0	0
GOTERM_BP_FAT	GO:0006091~generation of precursor metabolites and energy	0.0184601	ATP5K	-1	-1	0	0	-1	-1	0	0	0	0	0	0
GOTERM_BP_FAT	GO:0048511~rhythmic process	0.0185076	CRY2	1	1	0	0	0	0	0	0	0	0	0	0
GOTERM_BP_FAT	GO:0048511~rhythmic process	0.0185076	DBP	1	1	0	0	1	0	1	0	0	0	0	0
GOTERM_BP_FAT	GO:0048511~rhythmic process	0.0185076	PER3	0	1	1	0	0	0	0	0	0	0	0	0
GOTERM_BP_FAT	GO:0048511~rhythmic process	0.0185076	ARNTL	-1	-1	-1	0	0	0	0	0	0	0	0	0
GOTERM_BP_FAT	GO:0048511~rhythmic process	0.0185076	NFIL3	-1	-1	0	0	0	0	0	0	0	0	0	0
GOTERM_BP_FAT	GO:0006508~proteolysis	0.0195081	USP2	1	1	0	0	0	0	0	0	0	0	0	0
GOTERM_BP_FAT	GO:0006508~proteolysis	0.0195081	LGMN	1	1	0	0	1	0	0	0	0	0	0	0
GOTERM_BP_FAT	GO:0006508~proteolysis	0.0195081	CTSA	1	1	0	0	1	0	0	0	0	0	0	0
GOTERM_BP_FAT	GO:0006508~proteolysis	0.0195081	C1QC	0	1	1	0	0	0	0	0	0	0	0	0
GOTERM_BP_FAT	GO:0006508~proteolysis	0.0195081	C1QA	0	1	1	0	0	0	0	0	0	0	0	0
GOTERM_BP_FAT	GO:0006508~proteolysis	0.0195081	C1QB	0	1	1	0	0	0	0	0	0	0	0	0
GOTERM_BP_FAT	GO:0006508~proteolysis	0.0195081	2810422J05RIK	1	1	0	0	0	0	0	0	0	0	0	0
GOTERM_BP_FAT	GO:0006508~proteolysis	0.0195081	ARIH1	1	0	1	0	0	0	0	0	0	0	0	0
GOTERM_BP_FAT	GO:0006508~proteolysis	0.0195081	SUMO1	1	0	1	0	1	0	0	0	0	0	0	0
GOTERM_BP_FAT	GO:0006508~proteolysis	0.0195081	PSMB7	1	0	0	-1	1	0	0	0	0	0	0	0
GOTERM_BP_FAT	GO:0006508~proteolysis	0.0195081	RNF6	-1	-1	0	0	-1	0	0	0	0	0	0	0
GOTERM_BP_FAT	GO:0006508~proteolysis	0.0195081	MAP1LC3A	1	0	0	-1	1	0	0	0	0	0	0	0
GOTERM_BP_FAT	GO:0006508~proteolysis	0.0195081	MED8	1	0	0	-1	0	0	0	0	0	0	0	0
GOTERM_BP_FAT	GO:0006508~proteolysis	0.0195081	UBE2M	1	0	0	-1	1	0	0	0	0	0	0	0
GOTERM_BP_FAT	GO:0006508~proteolysis	0.0195081	PSEN2	-1	-1	0	-1	0	0	0	0	0	0	0	0
GOTERM_BP_FAT	GO:0006508~proteolysis	0.0195081	FBXL5	1	0	0	-1	0	0	0	0	0	0	0	0
GOTERM_BP_FAT	GO:0006508~proteolysis	0.0195081	ASB3	1	0	0	-1	0	0	0	0	0	0	0	0
GOTERM_BP_FAT	GO:0006508~proteolysis	0.0195081	CTSC	1	1	0	0	1	0	0	0	0	0	0	0
GOTERM_BP_FAT	GO:0006508~proteolysis	0.0195081	FBXO21	1	1	0	0	1	0	0	0	0	0	0	0
GOTERM_BP_FAT	GO:0045017~glycerolipid biosynthetic process	0.0218744	CHKA	-1	-1	0	0	0	-1	0	0	0	0	0	0
GOTERM_BP_FAT	GO:0045017~glycerolipid biosynthetic process	0.0218744	ABHD5	1	0	0	-1	1	0	0	0	0	0	0	0
GOTERM_BP_FAT	GO:0045017~glycerolipid biosynthetic process	0.0218744	GNPAT	1	0	0	-1	1	0	0	0	0	0	0	0
GOTERM_BP_FAT	GO:0045017~glycerolipid biosynthetic process	0.0218744	PIGP	1	1	0	0	1	0	0	0	0	1	0	0
GOTERM_BP_FAT	GO:0016044~membrane organization	0.0225538	OXA1L	0	1	1	0	0	0	0	0	0	0	0	0
GOTERM_BP_FAT	GO:0016044~membrane organization	0.0225538	OPA1	1	0	1	0	0	0	1	0	0	0	0	0
GOTERM_BP_FAT	GO:0016044~membrane organization	0.0225538	BNIP1	1	0	0	-1	1	0	0	0	0	0	0	0
GOTERM_BP_FAT	GO:0016044~membrane organization	0.0225538	SH3KBP1	1	0	0	-1	1	0	0	0	0	0	0	0
GOTERM_BP_FAT	GO:0016044~membrane organization	0.0225538	GNPAT	1	0	0	-1	1	0	0	0	0	0	0	0
GOTERM_BP_FAT	GO:0016044~membrane organization	0.0225538	CLINT1	1	0	1	0	1	0	0	0	0	0	0	0
GOTERM_BP_FAT	GO:0016044~membrane organization	0.0225538	VLDLR	1	0	1	0	0	0	0	0	0	0	0	0
GOTERM_BP_FAT	GO:0016044~membrane organization	0.0225538	SGCB	1	0	1	0	1	0	0	0	0	0	0	0
GOTERM_BP_FAT	GO:0051605~protein maturation by peptide bond cleavage	0.0294064	C1QA	0	1	1	0	0	0	0	0	0	0	0	0
GOTERM_BP_FAT	GO:0051605~protein maturation by peptide bond cleavage	0.0294064	C1QB	0	1	1	0	0	0	0	0	0	0	0	0
GOTERM_BP_FAT	GO:0051605~protein maturation by peptide bond cleavage	0.0294064	PSEN2	-1	-1	0	-1	0	0	0	0	0	0	0	0
GOTERM_BP_FAT	GO:0051605~protein maturation by peptide bond cleavage	0.0294064	C1QC	0	1	1	0	0	0	0	0	0	0	0	0
GOTERM_BP_FAT	GO:0006766~vitamin metabolic process	0.0342496	ACADM	1	1	0	0	1	0	0	0	0	1	0	0
GOTERM_BP_FAT	GO:0006766~vitamin metabolic process	0.0342496	DHRS4	1	0	0	-1	1	0	0	0	0	0	0	0
GOTERM_BP_FAT	GO:0006766~vitamin metabolic process	0.0342496	GSTO1	1	1	0	0	1	0	0	0	0	0	0	0
GOTERM_BP_FAT	GO:0006766~vitamin metabolic process	0.0342496	NAPRT1	1	1	0	0	1	0	0	0	0	0	0	0
GOTERM_BP_FAT	GO:0034613~cellular protein localization	0.0351764	OXA1L	0	1	1	0	0	0	0	0	0	0	0	0
GOTERM_BP_FAT	GO:0034613~cellular protein localization	0.0351764	CRY2	1	1	0	0	0	0	0	0	0	0	0	0
GOTERM_BP_FAT	GO:0034613~cellular protein localization	0.0351764	TOM1L1	1	0	1	0	0	0	0	0	0	0	0	0
GOTERM_BP_FAT	GO:0034613~cellular protein localization	0.0351764	SNX2	1	1	0	0	1	0	0	0	0	0	0	0
GOTERM_BP_FAT	GO:0034613~cellular protein localization	0.0351764	ARNTL	-1	-1	-1	0	0	0	0	0	0	0	0	0
GOTERM_BP_FAT	GO:0034613~cellular protein localization	0.0351764	KPNB1	-1	-1	0	0	0	0	0	0	0	0	0	0
GOTERM_BP_FAT	GO:0034613~cellular protein localization	0.0351764	CD74	0	1	1	0	0	1	0	0	0	0	0	0
GOTERM_BP_FAT	GO:0034613~cellular protein localization	0.0351764	RAB7	1	0	1	0	0	0	1	0	0	0	0	0
GOTERM_BP_FAT	GO:0042594~response to starvation	0.0356907	ACADM	1	1	0	0	1	0	0	0	0	1	0	0
GOTERM_BP_FAT	GO:0042594~response to starvation	0.0356907	MAP1LC3A	1	0	0	-1	1	0	0	0	0	0	0	0
GOTERM_BP_FAT	GO:0042594~response to starvation	0.0356907	HFE	1	1	0	0	1	0	0	0	0	0	0	0
GOTERM_BP_FAT	GO:0070727~cellular macromolecule localization	0.0362661	OXA1L	0	1	1	0	0	0	0	0	0	0	0	0
GOTERM_BP_FAT	GO:0070727~cellular macromolecule localization	0.0362661	CRY2	1	1	0	0	0	0	0	0	0	0	0	0
GOTERM_BP_FAT	GO:0070727~cellular macromolecule localization	0.0362661	TOM1L1	1	0	1	0	0	0	0	0	0	0	0	0
GOTERM_BP_FAT	GO:0070727~cellular macromolecule localization	0.0362661	SNX2	1	1	0	0	1	0	0	0	0	0	0	0
GOTERM_BP_FAT	GO:0070727~cellular macromolecule localization	0.0362661	ARNTL	-1	-1	-1	0	0	0	0	0	0	0	0	0
GOTERM_BP_FAT	GO:0070727~cellular macromolecule localization	0.0362661	KPNB1	-1	-1	0	0	0	0	0	0	0	0	0	0
GOTERM_BP_FAT	GO:0070727~cellular macromolecule localization	0.0362661	CD74	0	1	1	0	0	1	0	0	0	0	0	0
GOTERM_BP_FAT	GO:0070727~cellular macromolecule localization	0.0362661	RAB7	1	0	1	0	0	0	1	0	0	0	0	0
GOTERM_BP_FAT	GO:0043632~modification-dependent macromolecule catabolic process	0.0372484	ARIH1	1	0	1	0	0	0	0	0	0	0	0	0
GOTERM_BP_FAT	GO:0043632~modification-dependent macromolecule catabolic process	0.0372484	2810422J05RIK	1	1	0	0	0	0	0	0	0	0	0	0
GOTERM_BP_FAT	GO:0043632~modification-dependent macromolecule catabolic process	0.0372484	RNF6	-1	-1	0	0	-1	0	0	0	0	0	0	0
GOTERM_BP_FAT	GO:0043632~modification-dependent macromolecule catabolic process	0.0372484	SUMO1	1	0	1	0	1	0	0	0	0	0	0	0
GOTERM_BP_FAT	GO:0043632~modification-dependent macromolecule catabolic process	0.0372484	MAP1LC3A	1	0	0	-1	1	0	0	0	0	0	0	0
GOTERM_BP_FAT	GO:0043632~modification-dependent macromolecule catabolic process	0.0372484	USP2	1	1	0	0	0	0	0	0	0	0	0	0
GOTERM_BP_FAT	GO:0043632~modification-dependent macromolecule catabolic process	0.0372484	MED8	1	0	0	-1	0	0	0	0	0	0	0	0
GOTERM_BP_FAT	GO:0043632~modification-dependent macromolecule catabolic process	0.0372484	UBE2M	1	0	0	-1	1	0	0	0	0	0	0	0
GOTERM_BP_FAT	GO:0043632~modification-dependent macromolecule catabolic process	0.0372484	FBXL5	1	0	0	-1	0	0	0	0	0	0	0	0
GOTERM_BP_FAT	GO:0043632~modification-dependent macromolecule catabolic process	0.0372484	ASB3	1	0	0	-1	0	0	0	0	0	0	0	0
GOTERM_BP_FAT	GO:0043632~modification-dependent macromolecule catabolic process	0.0372484	FBXO21	1	1	0	0	1	0	0	0	0	0	0	0
GOTERM_BP_FAT	GO:0019941~modification-dependent protein catabolic process	0.0372484	ARIH1	1	0	1	0	0	0	0	0	0	0	0	0
GOTERM_BP_FAT	GO:0019941~modification-dependent protein catabolic process	0.0372484	2810422J05RIK	1	1	0	0	0	0	0	0	0	0	0	0
GOTERM_BP_FAT	GO:0019941~modification-dependent protein catabolic process	0.0372484	RNF6	-1	-1	0	0	-1	0	0	0	0	0	0	0
GOTERM_BP_FAT	GO:0019941~modification-dependent protein catabolic process	0.0372484	SUMO1	1	0	1	0	1	0	0	0	0	0	0	0
GOTERM_BP_FAT	GO:0019941~modification-dependent protein catabolic process	0.0372484	MAP1LC3A	1	0	0	-1	1	0	0	0	0	0	0	0
GOTERM_BP_FAT	GO:0019941~modification-dependent protein catabolic process	0.0372484	USP2	1	1	0	0	0	0	0	0	0	0	0	0
GOTERM_BP_FAT	GO:0019941~modification-dependent protein catabolic process	0.0372484	MED8	1	0	0	-1	0	0	0	0	0	0	0	0
GOTERM_BP_FAT	GO:0019941~modification-dependent protein catabolic process	0.0372484	UBE2M	1	0	0	-1	1	0	0	0	0	0	0	0
GOTERM_BP_FAT	GO:0019941~modification-dependent protein catabolic process	0.0372484	FBXL5	1	0	0	-1	0	0	0	0	0	0	0	0
GOTERM_BP_FAT	GO:0019941~modification-dependent protein catabolic process	0.0372484	ASB3	1	0	0	-1	0	0	0	0	0	0	0	0
GOTERM_BP_FAT	GO:0019941~modification-dependent protein catabolic process	0.0372484	FBXO21	1	1	0	0	1	0	0	0	0	0	0	0
GOTERM_BP_FAT	GO:0006958~complement activation, classical pathway	0.0379868	C1QA	0	1	1	0	0	0	0	0	0	0	0	0
GOTERM_BP_FAT	GO:0006958~complement activation, classical pathway	0.0379868	C1QB	0	1	1	0	0	0	0	0	0	0	0	0
GOTERM_BP_FAT	GO:0006958~complement activation, classical pathway	0.0379868	C1QC	0	1	1	0	0	0	0	0	0	0	0	0
GOTERM_BP_FAT	GO:0002252~immune effector process	0.0412554	C1QA	0	1	1	0	0	0	0	0	0	0	0	0
GOTERM_BP_FAT	GO:0002252~immune effector process	0.0412554	C1QB	0	1	1	0	0	0	0	0	0	0	0	0
GOTERM_BP_FAT	GO:0002252~immune effector process	0.0412554	H2-AA	0	1	1	0	0	0	0	0	0	0	0	0
GOTERM_BP_FAT	GO:0002252~immune effector process	0.0412554	C1QC	0	1	1	0	0	0	0	0	0	0	0	0
GOTERM_BP_FAT	GO:0002252~immune effector process	0.0412554	CD74	0	1	1	0	0	1	0	0	0	0	0	0
GOTERM_BP_FAT	GO:0006767~water-soluble vitamin metabolic process	0.0477077	ACADM	1	1	0	0	1	0	0	0	0	1	0	0
GOTERM_BP_FAT	GO:0006767~water-soluble vitamin metabolic process	0.0477077	GSTO1	1	1	0	0	1	0	0	0	0	0	0	0
GOTERM_BP_FAT	GO:0006767~water-soluble vitamin metabolic process	0.0477077	NAPRT1	1	1	0	0	1	0	0	0	0	0	0	0
GOTERM_BP_FAT	GO:0002455~humoral immune response mediated by circulating immunoglobulin	0.0502654	C1QA	0	1	1	0	0	0	0	0	0	0	0	0
GOTERM_BP_FAT	GO:0002455~humoral immune response mediated by circulating immunoglobulin	0.0502654	C1QB	0	1	1	0	0	0	0	0	0	0	0	0
GOTERM_BP_FAT	GO:0002455~humoral immune response mediated by circulating immunoglobulin	0.0502654	C1QC	0	1	1	0	0	0	0	0	0	0	0	0
GOTERM_BP_FAT	GO:0050778~positive regulation of immune response	0.0517242	C1QA	0	1	1	0	0	0	0	0	0	0	0	0
GOTERM_BP_FAT	GO:0050778~positive regulation of immune response	0.0517242	C1QB	0	1	1	0	0	0	0	0	0	0	0	0
GOTERM_BP_FAT	GO:0050778~positive regulation of immune response	0.0517242	PSEN2	-1	-1	0	-1	0	0	0	0	0	0	0	0
GOTERM_BP_FAT	GO:0050778~positive regulation of immune response	0.0517242	H2-AA	0	1	1	0	0	0	0	0	0	0	0	0
GOTERM_BP_FAT	GO:0050778~positive regulation of immune response	0.0517242	C1QC	0	1	1	0	0	0	0	0	0	0	0	0
GOTERM_BP_FAT	GO:0006956~complement activation	0.0528715	C1QA	0	1	1	0	0	0	0	0	0	0	0	0
GOTERM_BP_FAT	GO:0006956~complement activation	0.0528715	C1QB	0	1	1	0	0	0	0	0	0	0	0	0
GOTERM_BP_FAT	GO:0006956~complement activation	0.0528715	C1QC	0	1	1	0	0	0	0	0	0	0	0	0
GOTERM_BP_FAT	GO:0002541~activation of plasma proteins involved in acute inflammatory response	0.0528715	C1QA	0	1	1	0	0	0	0	0	0	0	0	0
GOTERM_BP_FAT	GO:0002541~activation of plasma proteins involved in acute inflammatory response	0.0528715	C1QB	0	1	1	0	0	0	0	0	0	0	0	0
GOTERM_BP_FAT	GO:0002541~activation of plasma proteins involved in acute inflammatory response	0.0528715	C1QC	0	1	1	0	0	0	0	0	0	0	0	0
GOTERM_BP_FAT	GO:0006955~immune response	0.0546675	C1QA	0	1	1	0	0	0	0	0	0	0	0	0
GOTERM_BP_FAT	GO:0006955~immune response	0.0546675	C1QB	0	1	1	0	0	0	0	0	0	0	0	0
GOTERM_BP_FAT	GO:0006955~immune response	0.0546675	ENPP1	1	1	0	0	0	0	0	0	0	0	0	0
GOTERM_BP_FAT	GO:0006955~immune response	0.0546675	LOC641240	0	1	1	0	0	1	0	0	0	0	0	0
GOTERM_BP_FAT	GO:0006955~immune response	0.0546675	PSEN2	-1	-1	0	-1	0	0	0	0	0	0	0	0
GOTERM_BP_FAT	GO:0006955~immune response	0.0546675	H2-EB1	0	1	1	0	0	1	0	0	0	0	0	0
GOTERM_BP_FAT	GO:0006955~immune response	0.0546675	H2-AA	0	1	1	0	0	0	0	0	0	0	0	0
GOTERM_BP_FAT	GO:0006955~immune response	0.0546675	HFE	1	1	0	0	1	0	0	0	0	0	0	0
GOTERM_BP_FAT	GO:0006955~immune response	0.0546675	C1QC	0	1	1	0	0	0	0	0	0	0	0	0
GOTERM_BP_FAT	GO:0006955~immune response	0.0546675	CD74	0	1	1	0	0	1	0	0	0	0	0	0
GOTERM_BP_FAT	GO:0006575~cellular amino acid derivative metabolic process	0.0579163	CHKA	-1	-1	0	0	0	-1	0	0	0	0	0	0
GOTERM_BP_FAT	GO:0006575~cellular amino acid derivative metabolic process	0.0579163	ACADM	1	1	0	0	1	0	0	0	0	1	0	0
GOTERM_BP_FAT	GO:0006575~cellular amino acid derivative metabolic process	0.0579163	IDH1	1	0	1	0	0	0	0	0	0	0	0	0
GOTERM_BP_FAT	GO:0006575~cellular amino acid derivative metabolic process	0.0579163	GSTT2	-1	1	1	0	-1	0	0	0	0	0	0	0
GOTERM_BP_FAT	GO:0006575~cellular amino acid derivative metabolic process	0.0579163	PCMT1	1	0	1	-1	1	0	0	0	0	0	0	0
GOTERM_BP_FAT	GO:0002253~activation of immune response	0.0590732	C1QA	0	1	1	0	0	0	0	0	0	0	0	0
GOTERM_BP_FAT	GO:0002253~activation of immune response	0.0590732	C1QB	0	1	1	0	0	0	0	0	0	0	0	0
GOTERM_BP_FAT	GO:0002253~activation of immune response	0.0590732	PSEN2	-1	-1	0	-1	0	0	0	0	0	0	0	0
GOTERM_BP_FAT	GO:0002253~activation of immune response	0.0590732	C1QC	0	1	1	0	0	0	0	0	0	0	0	0
GOTERM_BP_FAT	GO:0002684~positive regulation of immune system process	0.0619431	C1QA	0	1	1	0	0	0	0	0	0	0	0	0
GOTERM_BP_FAT	GO:0002684~positive regulation of immune system process	0.0619431	C1QB	0	1	1	0	0	0	0	0	0	0	0	0
GOTERM_BP_FAT	GO:0002684~positive regulation of immune system process	0.0619431	PSEN2	-1	-1	0	-1	0	0	0	0	0	0	0	0
GOTERM_BP_FAT	GO:0002684~positive regulation of immune system process	0.0619431	H2-AA	0	1	1	0	0	0	0	0	0	0	0	0
GOTERM_BP_FAT	GO:0002684~positive regulation of immune system process	0.0619431	C1QC	0	1	1	0	0	0	0	0	0	0	0	0
GOTERM_BP_FAT	GO:0002684~positive regulation of immune system process	0.0619431	CD74	0	1	1	0	0	1	0	0	0	0	0	0
GOTERM_BP_FAT	GO:0006650~glycerophospholipid metabolic process	0.0624268	CHKA	-1	-1	0	0	0	-1	0	0	0	0	0	0
GOTERM_BP_FAT	GO:0006650~glycerophospholipid metabolic process	0.0624268	ABHD5	1	0	0	-1	1	0	0	0	0	0	0	0
GOTERM_BP_FAT	GO:0006650~glycerophospholipid metabolic process	0.0624268	PITPNC1	1	1	0	0	1	0	0	0	0	0	0	0
GOTERM_BP_FAT	GO:0006650~glycerophospholipid metabolic process	0.0624268	PIGP	1	1	0	0	1	0	0	0	0	1	0	0
GOTERM_BP_FAT	GO:0016485~protein processing	0.0658673	C1QA	0	1	1	0	0	0	0	0	0	0	0	0
GOTERM_BP_FAT	GO:0016485~protein processing	0.0658673	C1QB	0	1	1	0	0	0	0	0	0	0	0	0
GOTERM_BP_FAT	GO:0016485~protein processing	0.0658673	PSEN2	-1	-1	0	-1	0	0	0	0	0	0	0	0
GOTERM_BP_FAT	GO:0016485~protein processing	0.0658673	C1QC	0	1	1	0	0	0	0	0	0	0	0	0
GOTERM_BP_FAT	GO:0006886~intracellular protein transport	0.0659864	CRY2	1	1	0	0	0	0	0	0	0	0	0	0
GOTERM_BP_FAT	GO:0006886~intracellular protein transport	0.0659864	TOM1L1	1	0	1	0	0	0	0	0	0	0	0	0
GOTERM_BP_FAT	GO:0006886~intracellular protein transport	0.0659864	SNX2	1	1	0	0	1	0	0	0	0	0	0	0
GOTERM_BP_FAT	GO:0006886~intracellular protein transport	0.0659864	ARNTL	-1	-1	-1	0	0	0	0	0	0	0	0	0
GOTERM_BP_FAT	GO:0006886~intracellular protein transport	0.0659864	KPNB1	-1	-1	0	0	0	0	0	0	0	0	0	0
GOTERM_BP_FAT	GO:0006886~intracellular protein transport	0.0659864	CD74	0	1	1	0	0	1	0	0	0	0	0	0
GOTERM_BP_FAT	GO:0006886~intracellular protein transport	0.0659864	RAB7	1	0	1	0	0	0	1	0	0	0	0	0
GOTERM_BP_FAT	GO:0006790~sulfur metabolic process	0.0730032	IDH1	1	0	1	0	0	0	0	0	0	0	0	0
GOTERM_BP_FAT	GO:0006790~sulfur metabolic process	0.0730032	GSTT2	-1	1	1	0	-1	0	0	0	0	0	0	0
GOTERM_BP_FAT	GO:0006790~sulfur metabolic process	0.0730032	PCMT1	1	0	1	-1	1	0	0	0	0	0	0	0
GOTERM_BP_FAT	GO:0006790~sulfur metabolic process	0.0730032	DCN	1	1	0	0	0	0	0	0	0	0	0	0
GOTERM_BP_FAT	GO:0015031~protein transport	0.0730097	CRY2	1	1	0	0	0	0	0	0	0	0	0	0
GOTERM_BP_FAT	GO:0015031~protein transport	0.0730097	RAB18	1	1	0	0	1	0	0	0	0	0	0	0
GOTERM_BP_FAT	GO:0015031~protein transport	0.0730097	BNIP1	1	0	0	-1	1	0	0	0	0	0	0	0
GOTERM_BP_FAT	GO:0015031~protein transport	0.0730097	TOM1L1	1	0	1	0	0	0	0	0	0	0	0	0
GOTERM_BP_FAT	GO:0015031~protein transport	0.0730097	PSEN2	-1	-1	0	-1	0	0	0	0	0	0	0	0
GOTERM_BP_FAT	GO:0015031~protein transport	0.0730097	SNX2	1	1	0	0	1	0	0	0	0	0	0	0
GOTERM_BP_FAT	GO:0015031~protein transport	0.0730097	ARNTL	-1	-1	-1	0	0	0	0	0	0	0	0	0
GOTERM_BP_FAT	GO:0015031~protein transport	0.0730097	YIF1A	1	0	0	-1	1	0	0	0	0	0	0	0
GOTERM_BP_FAT	GO:0015031~protein transport	0.0730097	KPNB1	-1	-1	0	0	0	0	0	0	0	0	0	0
GOTERM_BP_FAT	GO:0015031~protein transport	0.0730097	VPS26A	1	0	0	-1	0	0	0	0	0	0	0	0
GOTERM_BP_FAT	GO:0015031~protein transport	0.0730097	CD74	0	1	1	0	0	1	0	0	0	0	0	0
GOTERM_BP_FAT	GO:0015031~protein transport	0.0730097	RAB7	1	0	1	0	0	0	1	0	0	0	0	0
GOTERM_BP_FAT	GO:0045184~establishment of protein localization	0.0761452	CRY2	1	1	0	0	0	0	0	0	0	0	0	0
GOTERM_BP_FAT	GO:0045184~establishment of protein localization	0.0761452	RAB18	1	1	0	0	1	0	0	0	0	0	0	0
GOTERM_BP_FAT	GO:0045184~establishment of protein localization	0.0761452	BNIP1	1	0	0	-1	1	0	0	0	0	0	0	0
GOTERM_BP_FAT	GO:0045184~establishment of protein localization	0.0761452	TOM1L1	1	0	1	0	0	0	0	0	0	0	0	0
GOTERM_BP_FAT	GO:0045184~establishment of protein localization	0.0761452	PSEN2	-1	-1	0	-1	0	0	0	0	0	0	0	0
GOTERM_BP_FAT	GO:0045184~establishment of protein localization	0.0761452	SNX2	1	1	0	0	1	0	0	0	0	0	0	0
GOTERM_BP_FAT	GO:0045184~establishment of protein localization	0.0761452	ARNTL	-1	-1	-1	0	0	0	0	0	0	0	0	0
GOTERM_BP_FAT	GO:0045184~establishment of protein localization	0.0761452	YIF1A	1	0	0	-1	1	0	0	0	0	0	0	0
GOTERM_BP_FAT	GO:0045184~establishment of protein localization	0.0761452	KPNB1	-1	-1	0	0	0	0	0	0	0	0	0	0
GOTERM_BP_FAT	GO:0045184~establishment of protein localization	0.0761452	VPS26A	1	0	0	-1	0	0	0	0	0	0	0	0
GOTERM_BP_FAT	GO:0045184~establishment of protein localization	0.0761452	CD74	0	1	1	0	0	1	0	0	0	0	0	0
GOTERM_BP_FAT	GO:0045184~establishment of protein localization	0.0761452	RAB7	1	0	1	0	0	0	1	0	0	0	0	0
GOTERM_BP_FAT	GO:0051604~protein maturation	0.0766958	C1QA	0	1	1	0	0	0	0	0	0	0	0	0
GOTERM_BP_FAT	GO:0051604~protein maturation	0.0766958	C1QB	0	1	1	0	0	0	0	0	0	0	0	0
GOTERM_BP_FAT	GO:0051604~protein maturation	0.0766958	PSEN2	-1	-1	0	-1	0	0	0	0	0	0	0	0
GOTERM_BP_FAT	GO:0051604~protein maturation	0.0766958	C1QC	0	1	1	0	0	0	0	0	0	0	0	0
GOTERM_BP_FAT	GO:0046907~intracellular transport	0.0774439	CRY2	1	1	0	0	0	0	0	0	0	0	0	0
GOTERM_BP_FAT	GO:0046907~intracellular transport	0.0774439	NPC2	-1	1	1	0	-1	0	1	0	0	0	0	0
GOTERM_BP_FAT	GO:0046907~intracellular transport	0.0774439	TOM1L1	1	0	1	0	0	0	0	0	0	0	0	0
GOTERM_BP_FAT	GO:0046907~intracellular transport	0.0774439	SNX2	1	1	0	0	1	0	0	0	0	0	0	0
GOTERM_BP_FAT	GO:0046907~intracellular transport	0.0774439	ARNTL	-1	-1	-1	0	0	0	0	0	0	0	0	0
GOTERM_BP_FAT	GO:0046907~intracellular transport	0.0774439	KPNB1	-1	-1	0	0	0	0	0	0	0	0	0	0
GOTERM_BP_FAT	GO:0046907~intracellular transport	0.0774439	VPS26A	1	0	0	-1	0	0	0	0	0	0	0	0
GOTERM_BP_FAT	GO:0046907~intracellular transport	0.0774439	CD74	0	1	1	0	0	1	0	0	0	0	0	0
GOTERM_BP_FAT	GO:0046907~intracellular transport	0.0774439	RAB7	1	0	1	0	0	0	1	0	0	0	0	0
GOTERM_BP_FAT	GO:0006662~glycerol ether metabolic process	0.0783052	INSIG2	1	-1	0	-1	1	0	0	0	0	0	0	0
GOTERM_BP_FAT	GO:0006662~glycerol ether metabolic process	0.0783052	ABHD5	1	0	0	-1	1	0	0	0	0	0	0	0
GOTERM_BP_FAT	GO:0006662~glycerol ether metabolic process	0.0783052	GNPAT	1	0	0	-1	1	0	0	0	0	0	0	0
GOTERM_BP_FAT	GO:0015980~energy derivation by oxidation of organic compounds	0.0804693	SUCLG1	1	1	0	0	1	0	0	0	0	1	0	0
GOTERM_BP_FAT	GO:0015980~energy derivation by oxidation of organic compounds	0.0804693	GYG	1	0	0	-1	1	0	0	0	0	0	0	0
GOTERM_BP_FAT	GO:0015980~energy derivation by oxidation of organic compounds	0.0804693	IDH1	1	0	1	0	0	0	0	0	0	0	0	0
GOTERM_BP_FAT	GO:0015980~energy derivation by oxidation of organic compounds	0.0804693	PPP1CB	1	0	1	-1	1	0	0	0	0	0	0	0
GOTERM_BP_FAT	GO:0046474~glycerophospholipid biosynthetic process	0.0813298	CHKA	-1	-1	0	0	0	-1	0	0	0	0	0	0
GOTERM_BP_FAT	GO:0046474~glycerophospholipid biosynthetic process	0.0813298	ABHD5	1	0	0	-1	1	0	0	0	0	0	0	0
GOTERM_BP_FAT	GO:0046474~glycerophospholipid biosynthetic process	0.0813298	PIGP	1	1	0	0	1	0	0	0	0	1	0	0
GOTERM_BP_FAT	GO:0018904~organic ether metabolic process	0.0874852	INSIG2	1	-1	0	-1	1	0	0	0	0	0	0	0
GOTERM_BP_FAT	GO:0018904~organic ether metabolic process	0.0874852	ABHD5	1	0	0	-1	1	0	0	0	0	0	0	0
GOTERM_BP_FAT	GO:0018904~organic ether metabolic process	0.0874852	GNPAT	1	0	0	-1	1	0	0	0	0	0	0	0
GOTERM_BP_FAT	GO:0006644~phospholipid metabolic process	0.0879451	CHKA	-1	-1	0	0	0	-1	0	0	0	0	0	0
GOTERM_BP_FAT	GO:0006644~phospholipid metabolic process	0.0879451	SMPDL3A	1	1	0	0	1	0	0	0	0	0	0	0
GOTERM_BP_FAT	GO:0006644~phospholipid metabolic process	0.0879451	ABHD5	1	0	0	-1	1	0	0	0	0	0	0	0
GOTERM_BP_FAT	GO:0006644~phospholipid metabolic process	0.0879451	PITPNC1	1	1	0	0	1	0	0	0	0	0	0	0
GOTERM_BP_FAT	GO:0006644~phospholipid metabolic process	0.0879451	PIGP	1	1	0	0	1	0	0	0	0	1	0	0
GOTERM_BP_FAT	GO:0008104~protein localization	0.0881133	OXA1L	0	1	1	0	0	0	0	0	0	0	0	0
GOTERM_BP_FAT	GO:0008104~protein localization	0.0881133	SNX2	1	1	0	0	1	0	0	0	0	0	0	0
GOTERM_BP_FAT	GO:0008104~protein localization	0.0881133	ARNTL	-1	-1	-1	0	0	0	0	0	0	0	0	0
GOTERM_BP_FAT	GO:0008104~protein localization	0.0881133	YIF1A	1	0	0	-1	1	0	0	0	0	0	0	0
GOTERM_BP_FAT	GO:0008104~protein localization	0.0881133	CD74	0	1	1	0	0	1	0	0	0	0	0	0
GOTERM_BP_FAT	GO:0008104~protein localization	0.0881133	RAB7	1	0	1	0	0	0	1	0	0	0	0	0
GOTERM_BP_FAT	GO:0008104~protein localization	0.0881133	CRY2	1	1	0	0	0	0	0	0	0	0	0	0
GOTERM_BP_FAT	GO:0008104~protein localization	0.0881133	TOM1L1	1	0	1	0	0	0	0	0	0	0	0	0
GOTERM_BP_FAT	GO:0008104~protein localization	0.0881133	BNIP1	1	0	0	-1	1	0	0	0	0	0	0	0
GOTERM_BP_FAT	GO:0008104~protein localization	0.0881133	RAB18	1	1	0	0	1	0	0	0	0	0	0	0
GOTERM_BP_FAT	GO:0008104~protein localization	0.0881133	PSEN2	-1	-1	0	-1	0	0	0	0	0	0	0	0
GOTERM_BP_FAT	GO:0008104~protein localization	0.0881133	VPS26A	1	0	0	-1	0	0	0	0	0	0	0	0
GOTERM_BP_FAT	GO:0008104~protein localization	0.0881133	KPNB1	-1	-1	0	0	0	0	0	0	0	0	0	0
GOTERM_BP_FAT	GO:0048640~negative regulation of developmental growth	0.0984151	RNF6	-1	-1	0	0	-1	0	0	0	0	0	0	0
GOTERM_BP_FAT	GO:0048640~negative regulation of developmental growth	0.0984151	ULK2	1	0	0	-1	1	0	0	0	0	0	0	0
